# Supplementary material for: Improvement of a synthetic live bacterial therapeutic for phenylketonuria with biosensor-enabled enzyme engineering
Source: Nat Commun. 2021 Oct 28;12:6215. doi: 10.1038/s41467-021-26524-0 (PMC8553829; doi:10.1038/s41467-021-26524-0)
Supplement: Supplementary file 3 — Supplmentary Dataset 1 [file 41467_2021_26524_MOESM3_ESM.xls]

## Sheet: Forward primers
Primer Name	Sequence
I28R_FWD	GCATAGGTCTCAAAACAAAAAAAAGTAGAAATATCAACG
I39_FWD	ATATAGGTCTCAACTGAACTTTTGACGCATGGTCGT
L42R_FWD	TTGTAGGTCTCATTGACGCATGGTCGTGAAAAATTAGAG
L43I_FWD	ATTGTGGTCTCAACTTATTACGCATGGTCGTGAAAAATTAGAGGA
K49F_FWD	CCTGTGGTCTCATTAGAGGAAAAATTAAATTCAGGAGAG
K53_FWD	ACAGCGGTCTCAATTCAGGAGAGGTTATATATGGAATCA
N70_FWD	TCACAGGTCTCAGCCAATTTAGTTGTGCCATTTGAGAAAATC
L73V_FWD	GCTTTGGTCTCAGTTGTGCCATTTGAGAAAATCGCAG
F77P_FWD	GGTTTGGTCTCAGCCACCGGAGAAAATCGCAGAGCATCAGCAAA
H83L_FWD	TTTCTGGTCTCAAGAGCTGCAGCAAAATCTGTTAACTTTTCTTTCT
K105R_FWD	CGGAAGGTCTCAGCGTCACAATTTACTATGTTACTTTC
S107I_FWD	CGAATGGTCTCAAGCGATTCAATTTACTATGTTACTTTCTGTTTGC
S107M_FWD	GAGTAGGTCTCACAATTTACTATGTTACTTTCTGTTTGC
Q108L_FWD	GGTCAGGTCTCATTACTATGTTACTTTCTGTTTGCAAAG
V115L_FWD	GTTTAGGTCTCATTCTCTGTGCAAAGGTTGGTCTGCAACCA
T122_FWD	TTTATGGTCTCAAGACCAATTGTCGCTCAAGCAATTGT
H136N_FWD	CTGGCGGTCTCACATATTAATAATGACATTGTTCCTCTGGTTCCTCG
V139H_FWD	GCGTAGGTCTCACCTCTGGTTCCTCGCTATGGC
R144E_FWD	ACGATGGTCTCATCCTGAATATGGCTCAGTGGGTGCAAGC
Y145Q_FWD	AGTACGGTCTCATCGCCAGGGCTCAGTGGGTGCAAGC
Y145K_FWD	GGAGGGGTCTCATCGCAAAGGCTCAGTGGGTGCAAGC
Y145E_FWD	GAAGTGGTCTCATCGCGAAGGCTCAGTGGGTGCAAGC
I155A_FWD	GTCCCGGTCTCAGATTTAGCCCCTTTATCTTATATTGCACGAGCATTA
A175E_FWD	TGTTAGGTCTCAGGGCGAAGAAATTGACGCTGCTGAAGCAATTAAACG
E176R_FWD	TTGCTGGTCTCAATTGACGCTGCTGAAGCAATTAAACG
I183_FWD	CAGTTGGTCTCAAAACGTGCAGGGTTGACACCAT
R206Q_FWD	CGGATGGTCTCACACCCAGGTAATGTCAGGAATCAGTGCAATCACC
S209T_FWD	CGATCGGTCTCAGGAATCAGTGCAATCACCGTCATT
L219A_FWD	CTAGGGGTCTCACATTAAAGCCGAAAAACTATTTAAAGCCTCAATTTCTG
I227E_FWD	GCCGAGGTCTCACTCAGAATCTGCGATTGCCCTTGCTGT
S228I_FWD	TCTTAGGTCTCAGCGATTGCCCTTGCTGTTGA
I230A_FWD	TACCAGGTCTCATGCGGCCGCCCTTGCTGTTGAAGCATTACT
I230T_FWD	GTTGTGGTCTCATGCGACCGCCCTTGCTGTTGAAGCATTACT
Y244F_FWD	TAAGCGGTCTCAACATTTTGATGCCCGGATTCAACAAGTAAAAAA
Q249H_FWD	ATGGTGGTCTCAGATTCATCAAGTAAAAAATCATCCTGGTCAAAAC
A263R_FWD	ACGTGGGTCTCAAAGTCGTTTGCGTAATTTATTGGCAGGTTCAAC
A263N_FWD	CCATAGGTCTCAAAGTAATTTGCGTAATTTATTGGCAGGTTCAAC
A263W_FWD	GGATAGGTCTCAAAGTTGGTTGCGTAATTTATTGGCAGGTTCAAC
T299R_FWD	CCCTCGGTCTCATGATCGTTTACAGGAAGTTTATTCAATTCGCTGTG
E302D_FWD	TACAGGGTCTCAGTTTATTCAATTCGCTGTGCACCACA
V303A_FWD	AACTAGGTCTCAGGAAGCCTATTCAATTCGCTGTGCACCACAAG
V303R_FWD	TGTTTGGTCTCAGGAACGTTATTCAATTCGCTGTGCACCACAAG
L313H_FWD	AACTCGGTCTCAGGTATAGTGCCAGAATCTTTAGCTACC
I315A_FWD	TCTAAGGTCTCAAGGTGCCGTGCCAGAATCTTTAGCTACCGC
E318D_FWD	TGTATGGTCTCATCTTTAGCTACCGCTCGGAAAATATT
T322H_FWD	TAGGGGGTCTCAAGCTCATGCTCGGAAAATATTGGAACGGGAAG
T322F_FWD	CGTGGGGTCTCAGCTCGGAAAATATTGGAACGGGAAG
M354Y_FWD	CAAGGGGTCTCAGGGCAATATGTCGCCCGAACAA
Y357P_FWD	CGGACGGTCTCAGTCGCCCGAACAATGGATGC
Y357H_FWD	ACTCCGGTCTCAGCAACATGTCGCCCGAACAATGGATGC
R360F_FWD	CTTACGGTCTCACGCCTTTACAATGGATGCATTAAAACTGGATATT
R360L_FWD	GGTAGGGTCTCACGCCCTGACAATGGATGCATTAAAACTGGATATT
T361A_FWD	CGAGGGGTCTCAATGGATGCATTAAAACTGGATATTGCT
A364F_FWD	GGGCCGGTCTCAGGATTTTTTAAAACTGGATATTGCTTTAATTGCCA
L367I_FWD	TCGCAGGTCTCAGATATTGCTTTAATTGCCAATCATCTTCA
D368A_FWD	GGACGGGTCTCAACTGGCCATTGCTTTAATTGCCAATCATCTTCACGC
L371E_FWD	TGTGTGGTCTCATGCTGAAATTGCCAATCATCTTCACGCCATTG
L371N_FWD	GGAGGGGTCTCATGCTAATATTGCCAATCATCTTCACGCCATTG
H375I_FWD	GCTATGGTCTCACAATATTCTTCACGCCATTGTGGCTCTTATG
H377E_FWD	CGCATGGTCTCATCTTGAAGCCATTGTGGCTCTTATGATGGAT
H377D_FWD	ATTTAGGTCTCATCTTGATGCCATTGTGGCTCTTATGATGGAT
A378R_FWD	TTACCGGTCTCAATTGTGGCTCTTATGATGGATAACCGT
I379_FWD	GAACTGGTCTCAGTGGCTCTTATGATGGATAACCGTTTCTC
N394P_FWD	TGTTGGGTCTCAACCTCCGTCACTGAGTCCGACACCCG
N394A_FWD	GCACAGGTCTCAACCTGCCTCACTGAGTCCGACACCCG
S395N_FWD	GTAGGGGTCTCACTAATAATCTGAGTCCGACACCCGGC
S395F_FWD	ATCGAGGTCTCACTAATTTTCTGAGTCCGACACCCGGC
Y403N_FWD	CTTCAGGTCTCACATGAATCAAGGTTTTAAAGGCGTCCAACTTTCT
Y403H_FWD	ATAGCGGTCTCACATGCATCAAGGTTTTAAAGGCGTCCAACTTTCT
Q404_FWD	GGCTAGGTCTCAGGTTTTAAAGGCGTCCAACTTTCTCAAACC
L411_FWD	TTTTCGGTCTCATCTCAAACCGCTTTAGTTGCTGC
Q413A_FWD	CCCGTGGTCTCATTCTGCCACCGCTTTAGTTGCTGCAATTCG
T414A_FWD	TTGCAGGTCTCATCAAGCCGCTTTAGTTGCTGCAATTCGCCAT
A419E_FWD	CTGCCGGTCTCATGCTGAAATTCGCCATGATTGTGCTGCATCA
I420A_FWD	CAGGGGGTCTCACGCCATGATTGTGCTGCATCAG
I420N_FWD	ATGGAGGTCTCATGCAAATCGCCATGATTGTGCTGCATCAG
D423L_FWD	TAAGAGGTCTCATGTGCTGCATCAGGTATTCATACCC
S427A_FWD	ATATCGGTCTCATGCAGCCGGTATTCATACCCTCGCCACAGAA
H430D_FWD	TGGATGGTCTCAACCCTCGCCACAGAACAATACAAT
T431S_FWD	GTTAGGGTCTCACTCGCCACAGAACAATACAATCAAGA
L432_FWD	CCAGAGGTCTCAGCCACAGAACAATACAATCAAGATATTG
A433S_FWD	GGATTGGTCTCACCTCAGCACAGAACAATACAATCAAGATATTGT
Q436A_FWD	GACAAGGTCTCAAGAAGCCTACAATCAAGATATTGTCAGTTTAGGT
Y437H_FWD	TAAGAGGTCTCAACAACATAATCAAGATATTGTCAGTTTAGGTCTG
I441K_FWD	TTCACGGTCTCAGTCAGTTTAGGTCTGCATGCCG
I441H_FWD	CATTGGGTCTCAAGATCATGTCAGTTTAGGTCTGCATGCCG
L446T_FWD	CGCGAGGTCTCAAGGTACCCATGCCGCTCAAGATGTTTTAGAGATG
H447I_FWD	GCTCTGGTCTCATCTGATTGCCGCTCAAGATGTTTTAGAGATGGA
Q450R_FWD	CCGAAGGTCTCAGATGTTTTAGAGATGGAGCAGAAATTACGCAAT
V452A_FWD	GCGGAGGTCTCAAGATGCCTTAGAGATGGAGCAGAAATTACGCAAT
E456_FWD	CTTTGGGTCTCACAGAAATTACGCAATATTGTTTCAATG
E456I_FWD	ACGTCGGTCTCAGATGATTCAGAAATTACGCAATATTGTTTCAATG
K458N_FWD	TTCGAGGTCTCATTACGCAATATTGTTTCAATGACAATTC
L459T_FWD	GCAACGGTCTCAGAAAACCCGCAATATTGTTTCAATGACAATTCTG
V469A_FWD	TAGCCGGTCTCAGTTTGTCAGGCCATTCATCTTCG
V470A_FWD	CAGCGGGTCTCATGTCAGGCCATTCATCTTCGCGG
S499P_FWD	CGCAAGGTCTCACCTTTGATCACTGATCGTGCGTTG
T503E_FWD	CTGTGGGTCTCAGATCGTGCGTTGGATGAAGATATAATC
I167_FWD	CGATCGGTCTCAGGCAAAGTTTATTATATGGGCGCAGAAATTGA
A426_FWD	CGATCGGTCTCATCAGGTATTCATACCCTCGCCACAGA
F109_FWD	CGATCGGTCTCAACTATGTTACTTTCTGTTTGCAAAGGTTGG
S92_FWD	CGATCGGTCTCAGCTGGTACTGGGGACTATATGTCCAAACC
Y171_FWD	CGATCGGTCTCATATGGGCGCAGAAATTGACGCTG
P317_FWD	CGATCGGTCTCAGAATCTTTAGCTACCGCTCGGAAAATATT
L199_FWD	CGATCGGTCTCAGCTCTGATTAACGGCACCCGGG
R185_FWD	CGATCGGTCTCAGCAGGGTTGACACCATTATCGTTAAAAGCC
R495_FWD	CGATCGGTCTCAGAAATCAGTTCTCCTTTGATCACTGATCG
I160_FWD	CGATCGGTCTCAGCACGAGCATTATGTGGTATCGGCAAAG
P124_FWD	CGATCGGTCTCAATTGTCGCTCAAGCAATTGTTGATCAT
V207_FWD	CGATCGGTCTCAATGTCAGGAATCAGTGCAATCACCG
R162_FWD	CGATCGGTCTCAGCATTATGTGGTATCGGCAAAGTTTATTATATGG
A93_FWD	CGATCGGTCTCAGGTACTGGGGACTATATGTCCAAACCTT
T322_FWD	CGATCGGTCTCAGCTCGGAAAATATTGGAACGGGAAGTTATCT
Y437_FWD	CGATCGGTCTCAAATCAAGATATTGTCAGTTTAGGTCTGCATG
I155_FWD	CGATCGGTCTCACCTTTATCTTATATTGCACGAGCATTATGTGG
H133M_FWD	GTCACGGTCTCGTGATATGATTAATCATGACATTGTTCCTC
H133F_FWD	GTCACGGTCTCGTGATTTTATTAATCATGACATTGTTCCTC

## Sheet: Reverse primers
Name	Sequence
I28R_REV	TCCGGGGTCTCAGTTTACGCGCAATGTCATAGATATCTTCCAAAG
I39A_REV	CTGTAGGTCTCACAGTGGCCTCCGTTGATATTTCTACTTTTTTTTG
I39F_REV	AGGCGGGTCTCACAGTAAACTCCGTTGATATTTCTACTTTTTTTTG
L42R_REV	GGCACGGTCTCATCAAACGTTCAGTGATCTCCGTTGATATTTCTACT
L43I_REV	TTCATGGTCTCAAAGTTCAGTGATCTCCGTTGATATTTC
K49F_REV	GCAAAGGTCTCACTAAAAATTCACGACCATGCGTCAAAAGTT
K53L_REV	CTATCGGTCTCAGAATTTAACAGTTCCTCTAATTTTTCACGACCATGCGT
K53I_REV	GTGTGGGTCTCAGAATTTAAAATTTCCTCTAATTTTTCACGACCATGCGT
N70S_REV	TGCAAGGTCTCATGGCGCTCCCTCCAAATCCTGTATTGATTCCATAT
N70F_REV	AACAAGGTCTCATGGCAAACCCTCCAAATCCTGTATTGATTCCATAT
L73V_REV	TTGGAGGTCTCACAACCACATTGGCATTCCCTCCAAATCCTGTA
F77P_REV	TGCCGGGTCTCATGGCACAACTAAATTGGCATTCCCT
H83L_REV	CCTATGGTCTCACTCTGCGATTTTCTCAAATGGCACAA
K105R_REV	CTATCGGTCTCAACGCACGAATACAAGGTTTGGACATATAGTCCCC
S107I_REV	GATGAGGTCTCACGCTTTAATACAAGGTTTGGACATAT
S107M_REV	CAGCAGGTCTCAATTGCATCGCTTTAATACAAGGTTTGGACATAT
Q108L_REV	CCTGCGGTCTCAGTAAACAGTGACGCTTTAATACAAGGTTTGGACA
V115L_REV	GCCTAGGTCTCAAGAAAGTAACATAGTAAATTGTGACGC
T122V_REV	CCTAGGGTCTCAGTCTCACTGCAGACCAACCTTTGCAAACAGAA
T122I_REV	CTATAGGTCTCAGTCTAATTGCAGACCAACCTTTGCAAACAGAA
H136N_REV	TGATAGGTCTCATATGATCAACAATTGCTTGAGCGACAA
V139H_REV	TGGATGGTCTCAGAGGATGAATGTCATGATTAATATGATCAACAA
R144E_REV	AACGCGGTCTCAAGGAACCAGAGGAACAATGTCATGAT
Y145_REV	GAACAGGTCTCAGCGAGGAACCAGAGGAACAATG
I155A_REV	AGTCAGGTCTCAAATCACCGCTTGCACCCACT
A175E_REV	ATGTAGGTCTCAGCCCATATAATAAACTTTGCCGATACCACATA
E176R_REV	CGTGCGGTCTCACAATACGTGCGCCCATATAATAAACTTTGCCGA
I183M_REV	GTCTTGGTCTCAGTTTCATTGCTTCAGCAGCGTCAATTTCTG
I183L_REV	CTAACGGTCTCAGTTTCAGTGCTTCAGCAGCGTCAATTTCTG
R206Q_REV	TCACTGGTCTCAGGTGCCGTTAATCAGAGCAAGA
S209T_REV	ACGCAGGTCTCATTCCGGTCATTACCCGGGTGCCGTTAATCA
L219A_REV	CGATCGGTCTCAAATGACGGTGATTGCACTGATTCCTG
I227E_REV	TCGCGGGTCTCATGAGGCTTTAAATAGTTTTTCCAGTT
S228I_REV	TTCTAGGTCTCATCGCAATAATTGAGGCTTTAAATAGTTTTTCCAG
I230_REV	TCAAGGGTCTCACGCAGAAATTGAGGCTTTAAATAGTTT
Y244F_REV	TCGCCGGTCTCAATGTTCATGAGATGCAAGTAATGCTTC
Q249H_REV	CATCTGGTCTCAAATCCGGGCATCATAATGTTCATGAG
A263_REV	TATATGGTCTCAACTTGCCACCGCGTTTTGAC
T299R_REV	ACGATGGTCTCAATCATTTAGTTGGGTAATTTCTTGATG
E302D_REV	TGGAGGGTCTCAAAACATCCTGTAAGGTATCATTTAGTTGGGTAAT
V303_REV	GATAGGGTCTCATTCCTGTAAGGTATCATTTAGTTGGGTA
L313H_REV	GAACTGGTCTCATACCATGTACTTGTGGTGCACAGCGAATTGA
I315A_REV	TAGAGGGTCTCAACCTAATACTTGTGGTGCACAGCG
E318D_REV	CCGATGGTCTCAAAGAATCTGGCACTATACCTAATACTTGTGGTGC
T322H_REV	CCGGTGGTCTCAAGCTAAAGATTCTGGCACTATACCT
T322F_REV	GCTCAGGTCTCAGAGCAAAAGCTAAAGATTCTGGCACTATACCT
M354Y_REV	CGCCAGGTCTCAGCCCATAAAAATTTCCACCGTGTAGAACATCGCC
Y357P_REV	GCTGAGGTCTCACGACCGGTTGCCCCATAAAATTTCCACCGT
Y357H_REV	CGATGGGTCTCATTGCCCCATAAAATTTCCACCGT
R360_REV	GATCCGGTCTCAGGCGACATATTGCCCCATAAAATTTC
T361A_REV	ACCGTGGTCTCACCATGGCTCGGGCGACATATTGCCCCA
A364F_REV	GTGGGGGTCTCAATCCATTGTTCGGGCGACATATTG
L367I_REV	TCCTCGGTCTCATATCAATTTTTAATGCATCCATTGTTCGGGCGACA
D368A_REV	AACTTGGTCTCACAGTTTTAATGCATCCATTGTTCGGGCGA
L371_REV	ATCTAGGTCTCAAGCAATATCCAGTTTTAATGCATCCATT
H375I_REV	AACTTGGTCTCAATTGGCAATTAAAGCAATATCCAGTT
H377_REV	GCGAAGGTCTCAAAGATGATTGGCAATTAAAGCAATATC
A378R_REV	TTCTGGGTCTCACAATACGGTGAAGATGATTGGCAATTAAAGCAA
I379R_REV	TTCGGGGTCTCACCACACGGGCGTGAAGATGATTGGCAATTAAAGCAA
I379Q_REV	GTTTCGGTCTCACCACCTGGGCGTGAAGATGATTGGCAATTAAAGCAA
N394_REV	TATGCGGTCTCAAGGTAATCCACGAGAGAAACGGTTATC
S395_REV	ACGCCGGTCTCATTAGGTAATCCACGAGAGAAACGGT
Y403_REV	GAAATGGTCTCACATGCCGGGTGTCGGACT
Q404H_REV	ACTCTGGTCTCAAACCATGATACATGCCGGGTGTCGGACTCA
Q404S_REV	GGACGGGTCTCAAACCGCTATACATGCCGGGTGTCGGACTCA
L411Y_REV	GCGGAGGTCTCAGAGAATATTGGACGCCTTTAAAACCTTGATACA
L411I_REV	GAGTGGGTCTCAGAGAAATTTGGACGCCTTTAAAACCTTGATACA
Q413A_REV	CAGTGGGTCTCAAGAAAGTTGGACGCCTTTAAAACCTT
T414A_REV	GTTGCGGTCTCATTGAGAAAGTTGGACGCCTTTAAAACC
A419E_REV	GGTCGGGTCTCAAGCAACTAAAGCGGTTTGAGAAAGTTGG
I420A_REV	ACGATGGTCTCAGGCGGGCTGCAGCAACTAAAGCGGTTTGAG
I420N_REV	TGTTGGGTCTCATGCAGCAACTAAAGCGGTTTGAG
D423L_REV	GAAATGGTCTCACACACAGATGGCGAATTGCAGCAACTAAAGCG
S427A_REV	AATTAGGTCTCATGCAGCACAATCATGGCGAATTG
H430D_REV	CCAGGGGTCTCAGGGTATCAATACCTGATGCAGCACAATCATGG
T431S_REV	AATGCGGTCTCACGAGGCTATGAATACCTGATGCAGCACAATCATG
L432I_REV	GAATCGGTCTCATGGCAATGGTATGAATACCTGATGCAGCACAATCAT
L432R_REV	GGTATGGTCTCATGGCACGGGTATGAATACCTGATGCAGCACAATCAT
A433S_REV	TCCCCGGTCTCAGAGGGTATGAATACCTGATGCAGCA
Q436A_REV	ACAATGGTCTCATTCTGTGGCGAGGGTATGAATACCT
Y437H_REV	TTGAAGGTCTCATTGTTCTGTGGCGAGGGTATGAA
I441K_REV	TTGATGGTCTCATGACTTTATCTTGATTGTATTGTTCTGTGGCGA
I441H_REV	GAGTTGGTCTCAATCTTGATTGTATTGTTCTGTGGCGA
L446T_REV	CGTGCGGTCTCAACCTAAACTGACAATATCTTGATTGTA
H447I_REV	ATCGTGGTCTCACAGACCTAAACTGACAATATCTTGATT
Q450R_REV	ATTAGGGTCTCACATCACGAGCGGCATGCAGACCTAAACTGACAAT
V452A_REV	ACAACGGTCTCAATCTTGAGCGGCATGCAGACCT
E456V_REV	GTCGGGGTCTCATCTGCACCATCTCTAAAACATCTTGAGCGGCAT
E456L_REV	GTCTAGGTCTCATCTGCAGCATCTCTAAAACATCTTGAGCGGCAT
E456I_REV	CGTTCGGTCTCACATCTCTAAAACATCTTGAGCGGCAT
K458N_REV	GGCGTGGTCTCAGTAAATTCTGCTCCATCTCTAAAACATCTTGAGCGG
L459T_REV	TGATCGGTCTCATTTCTGCTCCATCTCTAAAACATCTT
V469A_REV	ACGATGGTCTCAAAACGGCCAGAATTGTCATTGAAACAATATTGCG
V470A_REV	AACTAGGTCTCAGACAGGCTACCAGAATTGTCATTGAAACAATATTGC
S499P_REV	GTACGGGTCTCAAAGGCGGACTGATTTCGCGTACTGCATGGT
T503E_REV	GTGGTGGTCTCAGATCTTCGATCAAAGGAGAACTGATTTCGCGT
I167E_REV	GCAGAGGTCTCTTGCCCTCACCACATAATGCTCGTGCAATATAAG
I167K_REV	GCAGAGGTCTCTTGCCCTTACCACATAATGCTCGTGCAATATAAG
A426P_REV	GCAGAGGTCTCTCTGATGGAGCACAATCATGGCGAATTGC
F109A_REV	GCAGAGGTCTCTTAGTAGCTTGTGACGCTTTAATACAAGGTTTGG
S92G_REV	GCAGAGGTCTCTCAGCGCCAAGAAAAGTTAACAGATTTTGCTGATGC
Y171W_REV	GCAGAGGTCTCTCATATACCAAACTTTGCCGATACCACATAATGC
P317Y_REV	GCAGAGGTCTCTATTCGTACACTATACCTAATACTTGTGGTGCAC
L199I_REV	GCAGAGGTCTCTGAGCAATACCTTCTTTGGCTTTTAACGATAATGG
R185E_REV	GCAGAGGTCTCTCTGCTTCTTTAATTGCTTCAGCAGCGTCAA
R495A_REV	GCAGAGGTCTCTTTTCCGCTACTGCATGGTAAAATTTAGCAGTTTCA
I160L_REV	GCAGAGGTCTCTGTGCGAGATAAGATAAAGGAATTAAATCACCGCTTGC
I160M_REV	GCAGAGGTCTCTGTGCCATATAAGATAAAGGAATTAAATCACCGCTTGC
I160V_REV	GCAGAGGTCTCTGTGCAACATAAGATAAAGGAATTAAATCACCGCTTGC
P124M_REV	GCAGAGGTCTCTCAATCATTCTGGTTGCAGACCAACCTTT
V207I_REV	GCAGAGGTCTCTACATAATCCGGGTGCCGTTAATCAGA
R162A_REV	GCAGAGGTCTCTATGCCGCTGCAATATAAGATAAAGGAATTAAATCACCGC
A93C_REV	GCAGAGGTCTCTTACCACAAGAAAGAAAAGTTAACAGATTTTGCTGATG
T322W_REV	GCAGAGGTCTCTGAGCCCAAGCTAAAGATTCTGGCACTATACCTAA
Y437N_REV	GCAGAGGTCTCTGATTATTTTGTTCTGTGGCGAGGGTATG
I155V_REV	GCAGAGGTCTCTAAGGGACTAAATCACCGCTTGCACCCA
H133_REV	TGACTGGTCTCGATCAACAATTGCTTGAGC
