# Supplementary material for: Improvement of a synthetic live bacterial therapeutic for phenylketonuria with biosensor-enabled enzyme engineering
Source: Nat Commun. 2021 Oct 28;12:6215. doi: 10.1038/s41467-021-26524-0 (PMC8553829; doi:10.1038/s41467-021-26524-0)
Supplement: Supplementary file 6 — Source Data [file 41467_2021_26524_MOESM6_ESM.zip]

Archive with 17 entries (16 files):
- Fig1b_fcs_files/
- __MACOSX/._Fig1b_fcs_files
- Fig1b_fcs_files/L91H_I332N_A433P.fcs
- __MACOSX/Fig1b_fcs_files/._L91H_I332N_A433P.fcs
- Fig1b_fcs_files/.DS_Store
- __MACOSX/Fig1b_fcs_files/._.DS_Store
- Fig1b_fcs_files/Y61M_A163P_N253P_T322Y.fcs
- __MACOSX/Fig1b_fcs_files/._Y61M_A163P_N253P_T322Y.fcs
- Fig1b_fcs_files/N253P_N386P_A433P_L444M.fcs
- __MACOSX/Fig1b_fcs_files/._N253P_N386P_A433P_L444M.fcs
- Fig1b_fcs_files/A163P_A425H_A426P_A433P.fcs
- __MACOSX/Fig1b_fcs_files/._A163P_A425H_A426P_A433P.fcs
- Fig1b_fcs_files/T322Y_A433P_L444M.fcs
- __MACOSX/Fig1b_fcs_files/._T322Y_A433P_L444M.fcs
- Fig1b_fcs_files/I332N_M354H.fcs
- __MACOSX/Fig1b_fcs_files/._I332N_M354H.fcs
- Source data.xlsx
