# Supplementary material for: Improvement of a synthetic live bacterial therapeutic for phenylketonuria with biosensor-enabled enzyme engineering
Source: Nat Commun. 2021 Oct 28;12:6215. doi: 10.1038/s41467-021-26524-0 (PMC8553829; doi:10.1038/s41467-021-26524-0)
Supplement: Supplementary file 6 — Source Data [file 41467_2021_26524_MOESM6_ESM.zip › Source data.xlsx]

## Sheet: Figure 1
Fig. 1a
N/A
Fig. 1b top
Name	TCA (mM)		Figure: FOWT
	rep 1	rep 2	rep 1	rep 2	avg
wild-type	4.92692	4.68447	1.02523	0.987226	1.00623
Y61M_A163P_T322Y_N253P	0.185058	0.0218674	0.0385081	0.00460844	0.0215583
A433P_L91H_I332N	0.674631	0.520766	0.140382	0.109749	0.125065
M354H_I332N	1.60715	1.29009	0.334426	0.27188	0.303153
A433P_L444M_N253P_N386P	1.80298	1.78433	0.375176	0.376038	0.375607
A433P_A426P_A425H_A163P	4.16226	3.76127	0.866109	0.792668	0.829388
A433P_L444M_T322Y	5.13208	4.9176	1.06792	1.03636	1.05214
Fig. 1b bottom
See folder "Fig1b_fcs_files" for raw .fcs files.
Fig. 1c
TCA (mM)						Figure: FOWT
mock	top1	mock_mock	top1_top1	wild_type		mock	top1	mock_mock	top1_top1	wild_type
0.449627	5.99502	5.90865	6.33592	4.78139		0.0875583	1.16744	1.15062	1.23383	0.931106
-0.0821846	7.24045	5.99956	6.19956	5.04503		-0.0160042	1.40997	1.16833	1.20727	0.982445
-0.0730938	3.79959	-0.0730938	6.44046	4.80867		-0.0142339	0.739914	-0.0142339	1.25419	0.936417
5.38139	0.0769044	5.44957	6.92228	5.1223		1.04795	0.014976	1.06122	1.34801	0.997492
-0.0730938	7.36318	5.78138	6.24501	5.16775		-0.0142339	1.43387	1.12584	1.21612	1.00634
5.32684	5.97683	2.7496	6.03138	5.34048		1.03732	1.1639	0.535444	1.17452	1.03998
-0.0730938	6.49955	6.19501	6.91773	5.1223		-0.0142339	1.26569	1.20639	1.34713	0.997492
6.13592	6.945	5.99047	6.95864	5.28593		1.19488	1.35244	1.16656	1.35509	1.02936
3.95868	4.29049	5.49502	6.50865	5.24048		0.770894	0.83551	1.07007	1.26746	1.02051
5.10866	5.69502	-0.064003	6.17229	5.27684		0.994837	1.10902	-0.0124636	1.20196	1.02759
1.47689	5.02684	5.79047	6.51774	5.17684		0.287602	0.978904	1.12761	1.26923	1.00811
-0.0685484	5.40411	-0.08673	6.85864	5.25412		-0.0133488	1.05237	-0.0168894	1.33562	1.02316
3.36777	5.94956	6.64955	6.56774			0.655824	1.15859	1.2949	1.27897
6.17683	6.58592	4.41776	6.35865			1.20285	1.28251	0.860294	1.23825
5.72684	4.81776	-0.0730938	6.1041			1.11522	0.938187	-0.0142339	1.18868
5.63593	5.0223	2.18597	6.49955			1.09751	0.978019	0.425685	1.26569
5.43139	-0.0730938	5.72684	5.97683			1.05768	-0.0142339	1.11522	1.1639
-0.0776392	-0.064003	6.26319	6.22683			-0.0151191	-0.0124636	1.21966	1.21258
5.19048	7.09955	-0.0776392	6.40865			1.01077	1.38253	-0.0151191	1.24799
4.6223	6.04501	6.18138	6.33137			0.900126	1.17718	1.20373	1.23294
6.32683	6.54046	6.49046	6.44501			1.23206	1.27366	1.26392	1.25507
5.14957	4.92685	3.89959	5.6132			1.0028	0.959431	0.759387	1.09309
5.59047	6.04047	0.913258	6.54955			1.08866	1.17629	0.177844	1.27543
4.55412	6.59501	0.0450866	6.39501			0.886848	1.28428	0.00877995	1.24533
0.245084	6.13138	5.08594	5.21321			0.0477265	1.194	0.990411	1.0152
0.095086	-0.0549122	6.17229	6.17683			0.0185166	-0.0106933	1.20196	1.20285
-0.0821846	6.59046	0.30872	6.64955			-0.0160042	1.2834	0.0601186	1.2949
0.004178	5.94956	5.83593	5.79047			0.000813604	1.15859	1.13646	1.12761
4.2314	6.09047	5.99047	6.74501			0.824003	1.18603	1.16656	1.31349
-0.0821846	6.48592	5.12684	6.61319			-0.0160042	1.26304	0.998377	1.28782
-0.08673	4.10867	5.12684	6.16774			-0.0168894	0.800104	0.998377	1.20108
-0.0730938	-0.0685484	-0.0594576	6.46774			-0.0142339	-0.0133488	-0.0115785	1.2595
5.02684	5.69956	4.24958	6.29956			0.978904	1.10991	0.827543	1.22675
6.24956	6.30865	5.41775	6.53592			1.21701	1.22852	1.05503	1.27277
2.07233	6.02683	5.77684	6.49955			0.403557	1.17364	1.12495	1.26569
-0.08673	5.99502	6.34501	6.37683			-0.0168894	1.16744	1.2356	1.24179
-0.0776392	6.43592	5.61775	7.01773			-0.0151191	1.2533	1.09397	1.3666
-0.018549	6.33592	-0.0094582	6.3541			-0.00361214	1.23383	-0.00184184	1.23737
-0.064003	5.89502	5.89502	5.84502			-0.0124636	1.14797	1.14797	1.13823
5.75865	6.73592	5.19502	4.61776			1.12141	1.31172	1.01165	0.89924
1.82234	6.36774	6.09501	6.88591			0.354873	1.24002	1.18691	1.34093
6.05411	5.41775	-0.0821846	6.42683			1.17895	1.05503	-0.0160042	1.25153
6.3541	6.25865	5.79502	6.19047			1.23737	1.21878	1.12849	1.2055
0.117813	5.93593	3.4905	6.03592			0.0229423	1.15593	0.679723	1.17541
1.77688	6.29047	6.23592	6.53137			0.346022	1.22498	1.21435	1.27189
6.28138	5.67229	6.86773	6.54046			1.22321	1.1046	1.33739	1.27366
5.64047	6.61773	-0.0821846	6.08138			1.0984	1.28871	-0.0160042	1.18426
-0.0503668	6.05865	-0.0730938	6.71319			-0.00980819	1.17983	-0.0142339	1.30729
-0.0776392	2.0587	-0.064003	6.44046			-0.0151191	0.400901	-0.0124636	1.25419
5.47684	4.76776	5.90865	4.56321			1.06653	0.92845	1.15062	0.888619
5.79956	5.04957	6.22229	7.05864			1.12938	0.98333	1.2117	1.37457
6.59046	6.28592	0.404173	6.49501			1.2834	1.22409	0.0787068	1.26481
-0.0594576	-0.0594576	6.1132	6.43592			-0.0115785	-0.0115785	1.19045	1.2533
5.97683	6.1541	6.31319	6.62228			1.1639	1.19842	1.2294	1.28959
-0.0321852	-0.0730938	-0.0912754	6.14501			-0.00626759	-0.0142339	-0.0177745	1.19665
4.05867	4.98139	5.75411	6.63137			0.790367	0.970052	1.12053	1.29136
-0.0821846	6.61319	-0.0776392	7.14955			-0.0160042	1.28782	-0.0151191	1.39227
5.77229	6.78591	4.90866	5.79956			1.12407	1.32146	0.95589	1.12938
0.276902	6.14956	-0.0912754	6.84046			0.0539226	1.19754	-0.0177745	1.33208
-0.08673	6.37228	6.5041	6.56319			-0.0168894	1.24091	1.26658	1.27808
-0.08673	6.27228	-0.0730938	6.68592			-0.0168894	1.22143	-0.0142339	1.30198
-0.0776392	4.19958	6.26774	5.69047			-0.0151191	0.817807	1.22055	1.10814
0.272357	6.66319	6.27683	6.26319			0.0530374	1.29756	1.22232	1.21966
-0.0321852	6.29047	6.70864	6.77682			-0.00626759	1.22498	1.30641	1.31969
-0.0821846	6.54955	2.03597	6.73137			-0.0160042	1.27543	0.396475	1.31084
4.24504	6.47228	6.16319	6.24047			0.826658	1.26038	1.20019	1.21524
5.9632	5.49048	1.52689	6.895			1.16124	1.06919	0.297339	1.3427
6.34956	5.71775	7.23591	7.44045			1.23648	1.11345	1.40909	1.44892
5.97683	-0.0730938	6.02229	6.54955			1.1639	-0.0142339	1.17275	1.27543
-0.08673	5.94956	5.95411	7.245			-0.0168894	1.15859	1.15947	1.41086
5.77229	6.25865	6.37683	6.48137			1.12407	1.21878	1.24179	1.26215
5.89956	6.54955	-0.0503668	5.90865			1.14885	1.27543	-0.00980819	1.15062
0.0087234	6.89955	5.97683	6.86773			0.00169875	1.34359	1.1639	1.33739
5.43593	6.86773	6.31774	5.29502			1.05857	1.33739	1.23029	1.03113
-0.0730938	5.79047	6.39956	6.77228			-0.0142339	1.12761	1.24622	1.3188
7.06318	0.422355	5.63138	6.85864			1.37545	0.0822474	1.09663	1.33562
0.0223596	6.24956	-0.0730938	6.59046			0.0043542	1.21701	-0.0142339	1.2834
3.76322	6.3041	6.3541	7.445			0.732832	1.22763	1.23737	1.4498
-0.0776392	6.64501	5.57684	6.90864			-0.0151191	1.29402	1.08601	1.34536
5.6132	6.68137	0.708715	7.66318			1.09309	1.3011	0.138012	1.49229
-0.0776392	1.05871	5.69047	6.52228			-0.0151191	0.206168	1.10814	1.27012
-0.0776392	6.96319	3.05414	5.89956			-0.0151191	1.35598	0.594749	1.14885
6.12229	-0.127639	6.73137	6.43592			1.19222	-0.0248557	1.31084	1.2533
-0.0367306	-0.0594576	6.24501	7.13591			-0.00715274	-0.0115785	1.21612	1.38961
0.4769	6.42228	-0.0685484	5.91774			0.0928692	1.25064	-0.0133488	1.15239
2.16779	6.78591	1.29053	6.84046			0.422145	1.32146	0.251311	1.33208
-0.0776392	4.04504	2.14052	6.18138			-0.0151191	0.787712	0.416834	1.20373
5.21321	6.31774	7.545	7.21773			1.0152	1.23029	1.46928	1.40555
-0.0503668	6.49955	-0.0003674	6.54501			-0.00980819	1.26569	-7.15457e-05	1.27454
5.84047	6.49046	1.42689	7.20864			1.13735	1.26392	0.277865	1.40378

## Sheet: Figure 3
Fig. 3a
Mutations from primers (pink)			Mutations from templates (green)			Actual template sequences:
AA Position	Mutation		AA Position	Mutation		1. H133M_I167K_V207I
28	I28R		133	H133M		2. A93C_H133M_I167K
39	I39A		167	I167K		3. S92G_H133F_Y437N
39	I39F		207	V207I		4. wild-type
42	L42R		93	A93C
43	L43I		92	S92G
49	K49F		133	H133F
53	K53L		437	Y437N
53	K53I
70	N70S
70	N70F
73	L73V
77	F77P
83	H83L
105	K105R
107	S107I
107	S107M
108	Q108L
115	V115L
122	T122V
122	T122I
136	H136N
139	V139H
144	R144E
145	Y145Q
145	Y145K
145	Y145E
155	I155A
175	A175E
176	E176R
183	I183M
183	I183L
206	R206Q
209	S209T
219	L219A
227	I227E
228	S228I
230	I230A
230	I230T
244	Y244F
249	Q249H
263	A263R
263	A263N
263	A263W
299	T299R
302	E302D
303	V303A
303	V303R
313	L313H
315	I315A
318	E318D
322	T322H
322	T322F
354	M354Y
357	Y357P
357	Y357H
360	R360F
360	R360L
361	T361A
364	A364F
367	L367I
368	D368A
371	L371E
371	L371N
375	H375I
377	H377E
377	H377D
378	A378R
379	I379R
379	I379Q
394	N394P
394	N394A
395	S395N
395	S395F
403	Y403N
403	Y403H
404	Q404H
404	Q404S
411	L411Y
411	L411I
413	Q413A
414	T414A
419	A419E
420	I420A
420	I420N
423	D423L
427	S427A
430	H430D
431	T431S
432	L432I
432	L432R
433	A433S
436	Q436A
437	Y437H
441	I441K
441	I441H
446	L446T
447	H447I
450	Q450R
452	V452A
456	E456V
456	E456I
456	E456L
458	K458N
459	L459T
469	V469A
470	V470A
499	S499P
503	T503E
167	I167K
426	A426P
109	F109A
92	S92G
171	Y171W
317	P317Y
160	I160V
199	L199I
185	R185E
495	R495A
160	I160M
160	I160L
167	I167E
124	P124M
207	V207I
162	R162A
93	A93C
322	T322W
437	Y437N
155	I155V
133	H133M
133	H133F
Fig. 3b
Mutations in top hits (blue)			Mutations in mPAL (yellow)
AA Position	Mutation		AA Position	Mutation
133	H133M		92	S92G
167	I167K		133	H133M
92	S92G		167	I167K
133	H133F		432	L432I
433	A433S		470	V470A
432	L432I
470	V470A
93	A93C
322	T322W
437	Y437N
28	I28R
185	R185E
109	F109A
503	T503E
Fig. 3c
Variant		4 h FOWT avg
S92G_H133M_A175E		1.28938
A93C_H133M_I167K_S499P		1.34442
A93C_H133M_I167K_V216V_V470A_I497I		1.31017
S92G_H133M_I167K_R185E		1.38608
S92G_H133F_R185E		1.6298
S92G_H133F_I160V_Y437N		1.38853
A93C_H133M_I167K_L432I		1.42691
A93C_H133M_I167K_T322F		1.28948
S92G_Q108L_H133F_Y437N_L459T_V470A		1.20406
S92G_H133F_V452A		1.3518
S92G_H133F_R144E		1.37904
S92G_H133M_L432I		1.42732
A93C_K105R_H133M_I167K_L432I		1.37243
A93C_H133M_I167K_T322H		1.37448
H133F_I155V_I160M_V207I_A426P		0.967064
H133F_R162A_I167E_Y437N		0.927541
S92G_A93C_H133F_I155V_R185E_Y437N		1.06422
S92G_H133F_I155V_I167E_R185E_Y437N		1.04199
A93C_H133M_I155V_I167K_V207I_A426P		0.99506
A93C_H133M_R162A_I167K_A433P		0.962947
A93C_H133M_R162A_I167K_Y437N		0.939069
S92G_H133F_I155V_P317Y		0.995883
A93C_H133M_I167K_L199I_Q291K_T322W		0.905309
A93C_H133M_I167K_P317Y_T322W		1.05928
A93C_H133M_R162A_I167K_T322W		0.95142
H133F_I155V_I167K_R185I		0.984355
H133F_I155V_I167K_R185E_V207I		0.925071
H133M_I167K_V207I_Y437N_V470A		1.34165
A93C_H133M_I167K_A433S		1.33759
S92G_H133F_L432I_L446T		1.34708
S92G_H133F_R144E_I167K		1.26891
S92G_H133F_I160M_Y437N		1.29125
S92G_H133F_I160V		1.31029
A93C_Q108Q_H133F_I160L_L446T		1.30093
S92G_H133F_I160M		1.34817
A93C_K105R_H133M_A175E		1.30688
S92G_H133M_I167E		1.37502
S92G_P124M_H133F		1.32046
S92G_H133F_Q457H		1.59232
S92G_H133F_Y437N_V452A		1.29064
H133M_I167K_I183L		1.28633
S92G_F109A_H133M_T503E		1.33969
S92G_H133F_L371N		1.31652
S92G_H133F_I183M		1.40807
S92G_H133F_K458N		1.33327
S92G_H133F_I183M_V452A		1.32615
S92G_H133F_S228I		1.28921
A93C_K105R_H133M_I167K_V207I		1.41328
A93C_H133M_I167K_P317Y		1.34683
A93C_H133M_A284A_Y437N		1.33841
E82D_A93C_H133M_I167K_T322H		1.33043
S92G_H133F_I160M_R185E_Y437N_V470A		1.54007
S92G_P124M_H133F_Y437N		1.32196
A93C_H133M_I167K_Y437N_V470A		1.36278
Q108L_H133M_R185E		1.45394
S92G_H133F_A175E		1.31196
A93C_H133M_I167K_V470A		1.68232
Q30E_S92G_H133F_I160M		1.57586
H133M_A175E_V207I_Y437N		1.28437
L42R_A93C_H133M_I167E		1.58166
S92G_H133M_I167K_L432I_V470A		1.95542
A93C_H133M_I160V_A175E_Y437N		1.36259
S92G_H133F_I160V_I183M_Y437N		1.42029
K53I_S92G_H133F		1.43084
S92G_H133F_I160V_R185E		1.45367
A93C_H133F_I167K_R185E		1.40762
A93C_H133F_T322W_Y437N		1.9767
S92G_V115L_H133F_I160V		1.47952
A93C_H133M_Y437N		1.37698
H133M_I167K_L432I		1.41866
A93C_H133M_I167K_I183M		1.37816
S92G_P124M_H133F_I160M_Y171W		1.43093
A93C_H133M_Y171W_R185E_V207I_S499P		1.76115
F109A_H133F_I160M		1.60171
A93C_H133M_T322F		1.42173
I28R_S92G_H133F_V470A		1.42419
S92G_H133M_I160V_A175E_Y437N		1.58362
S92G_H133F_A175E_R185E		1.45468
S92G_H133F_E176R_T322W		1.42055
I39A_Q108L_H133F_R495A		1.51192
S92G_H133F_I160L		1.35935
K105R_H133M_I167K_Y437N		1.66466
A93C_H133M_I167K_L367I_V470A		1.38178
A93C_H133M_A175E_R495A		1.44451
K53I_H133M_I167K_I183M_Y437N		1.28998
H133M_I167K_R185E_S499P		1.34784
A93C_H133M_Y171W		1.35701
S92G_H133F_R185E_Y437N		1.53996
A93C_H133M_I167K_S427A		1.49951
K53L_S92G_H133F_I167K		1.57179
S92G_H133F_R144E_I167K_V207I		1.56468
S92G_P124M_I160M_E176R		1.45528
S92G_H133F_A433S_V470A		2.06225
A93C_H133M_I167K_T322F_Y437N		1.43862
H133M_I167K_I183M_Y437N		1.33435
H133M_I167K_V207I_V452A_S499P		1.35737
I28R_S92G_H133F		1.38068
S92G_H133F_I183L_L432I		1.51378
H133M_I167K_V207I_L432I		1.48078

## Sheet: Figure 4
Fig 4a
	TCA (mM) rep 1							Figure: average TCA (mM)
Time (h)	0.5	1	1.5	2	4		Time (h)	0.5	1	1.5	2	4
pH 5	0.315132	0.464871	0.58787	0.644913	0.85526		pH 5	0.291364	0.444668	0.592624	0.627087	0.857637
pH 6	0.750087	1.19574	1.53087	1.71447	2.2243		pH 6	0.769101	1.21594	1.53027	1.74478	2.24272
pH 7	2.06176	3.22952	4.29112	4.49282	6.84957		pH 7	2.03699	3.16936	4.26988	4.64144	6.68679
pH 8	2.70933	4.88561	7.11497	7.529	10.7032		pH 8	2.78364	5.11563	7.13267	8.00318	10.9721
	TCA (mM) rep 2
Time (h)	0.5	1	1.5	2	4
pH 5	0.334741	0.463088	0.618174	0.660957	0.881999
pH 6	0.773261	1.29378	1.60573	1.8143	2.29382
pH 7	2.14668	3.29321	4.58836	4.82192	6.84957
pH 8	2.82611	5.03424	7.10436	8.31458	10.597
	TCA (mM) rep 3
Time (h)	0.5	1	1.5	2	4
pH 5	0.22422	0.406045	0.571827	0.575392	0.835652
pH 6	0.783956	1.1583	1.45421	1.70556	2.21004
pH 7	1.90252	2.98535	3.93017	4.6096	6.36124
pH 8	2.81549	5.42703	7.17867	8.16596	11.6162
Fig 4b
	4 h TCA (mM) rep 1						4 h FOWT rep 1						Figure: 4 h FOWT average
	pH 5	pH 6	pH 7	pH 8			pH 5	pH 6	pH 7	pH 8			pH 5	pH 6	pH 7	pH 8
EP2315	0.85526	2.2243	6.84957	10.7032		EP2315	0.997229	0.991787	1.02434	0.975489		EP2315	1	1	1	1
EP2516	1.36152	3.91777	13.7818	25.0985		EP2516	1.58752	1.74688	2.06105	2.28748		EP2516	1.3097	1.68462	2.04094	2.40197
EP2525	1.28308	3.55055	11.8816	22.7948		EP2525	1.49607	1.58315	1.77687	2.07752		EP2525	1.26328	1.56911	1.88059	2.272
EP2495	1.14582	3.42577	14.0472	28.2939		EP2495	1.33602	1.52751	2.10074	2.57871		EP2495	0.905775	1.32085	1.82608	2.49711
EP2502	1.24387	3.03181	8.78168	13.3041		EP2502	1.45034	1.35185	1.31329	1.21254		EP2502	1.31178	1.32059	1.38261	1.45539
EP2528	1.20287	3.20473	9.94944	16.1492		EP2528	1.40254	1.42895	1.48792	1.47184		EP2528	1.25358	1.41835	1.62605	1.80435
EP2526	1.1173	2.84642	8.1978	12.6778		EP2526	1.30277	1.26919	1.22597	1.15545		EP2526	1.20646	1.25991	1.23708	1.45991
	4 h TCA (mM) rep 2						4 h FOWT rep 2
	pH 5	pH 6	pH 7	pH 8			pH 5	pH 6	pH 7	pH 8
EP2315	0.881999	2.29382	6.84957	10.597		EP2315	1.02841	1.02279	1.02434	0.965813
EP2516	1.21	3.9142	14.1109	26.3724		EP2516	1.41085	1.74529	2.11027	2.40358
EP2525	1.24565	3.73238	13.3466	25.2789		EP2525	1.45242	1.66422	1.99596	2.30393
EP2495	0.648479	2.86782	11.8709	28.6018		EP2495	0.756122	1.27872	1.77528	2.60677
EP2502	1.087	3.04429	9.88575	17.2745		EP2502	1.26743	1.35741	1.4784	1.5744
EP2528	1.16187	3.34377	11.2127	20.1302		EP2528	1.35473	1.49095	1.67685	1.83467
EP2526	1.01926	2.9926	9.2594	18.0601		EP2526	1.18845	1.33436	1.38473	1.646
	4 h TCA (mM) rep 3						4 h FOWT rep 3
	pH 5	pH 6	pH 7	pH 8			pH 5	pH 6	pH 7	pH 8
EP2315	0.835652	2.21004	6.36124	11.6162		EP2315	0.974365	0.985428	0.951313	1.0587
EP2516	0.798217	3.50242	13.0493	27.5932		EP2516	0.930717	1.56169	1.95151	2.51485
EP2525	0.721565	3.27425	12.4973	26.7121		EP2525	0.841341	1.45995	1.86895	2.43454
EP2495	0.536175	2.5933	10.7138	25.3002		EP2495	0.625177	1.15632	1.60223	2.30586
EP2502	1.04422	2.80899	9.06832	17.3276		EP2502	1.21755	1.25249	1.35615	1.57924
EP2528	0.860608	2.99438	11.4569	23.1133		EP2528	1.00346	1.33516	1.71336	2.10655
EP2526	0.967564	2.63786	7.35914	17.3169		EP2526	1.12817	1.17619	1.10055	1.57827
Fig 4c
	4 h TCA (mM)			Figure: 4 h FOWT
	rep 1	rep 2	rep 3	rep 1	rep 2	rep 3	avg
EP2315 pH treated	5.11312	5.69658	5.10852	0.963635	1.0736	0.962769	1
EP2315 control	4.29535	6.1514	5.30607	0.818015	1.17149	1.0105	1
EP2525 pH treated	8.67362	9.15142	6.26626	1.63466	1.72471	1.18096	1.51344
EP2525 control	9.27546	10.7915	9.41788	1.76644	2.05516	1.79356	1.87172
EP2516 pH treated	8.73334	9.22033	7.92477	1.64592	1.73769	1.49353	1.62571
EP2516 control	9.83136	10.6583	9.50976	1.8723	2.02979	1.81106	1.90438
EP2495 pH treated	7.27239	8.4485	7.08403	1.37058	1.59223	1.33508	1.43263
EP2495 control	9.21574	10.47	10.2356	1.75506	1.99392	1.9493	1.89943
EP2528 pH treated	8.09016	8.07637	7.17591	1.5247	1.5221	1.3524	1.4664
EP2528 control	7.741	7.96152	7.6629	1.47421	1.51621	1.45934	1.48325
EP2502 pH treated	6.84972	7.60777	7.21266	1.29092	1.43378	1.35932	1.36134
EP2502 control	7.07943	6.92323	6.45003	1.34822	1.31847	1.22836	1.29835
EP2526 pH treated	7.17132	7.13916	6.72568	1.35153	1.34547	1.26754	1.32151
EP2526 control	7.19429	6.12384	6.92323	1.37009	1.16624	1.31847	1.28494

## Sheet: Table 1
Table 1		Vmax (μmol TCA/min)					KM (mM Phe)
		rep 1	rep 2	rep 3	average	S.D.	rep 1	rep 2	rep 3	average	S.D.
EP2315	wild-type	3.21	2.57	3.82	3.2	0.62506	1.33	1.67	2.07	1.69	0.370405
EP2516	S92G_H133F_A433S_V470A	11.59	10.54	13.76	11.9633	1.64214	3.55	4.31	4.31	4.05667	0.438786
EP2525	S92G_H133M_I167K_L432I_V470A	10.97	8.69	12.44	10.7	1.88952	4.1	4.46	4.63	4.39667	0.270617
*See Supplementary Figure 6 sheet for raw data used to calculate V. Fitting was performed using a nonlinear regression (nls function in R with formula V = (Vmax * [S])/(KM + [S]) ) for the rate data from three batch replicates.
Statistics Summary
		p-value: two-tailed t-test assuming unequal variance
Samples in test		p: Vmax (μmol TCA/min)	p: KM (mM Phe)
EP2516 vs EP2315	S92G_H133F_A433S_V470A vs. wild-type	0.0057864	0.00226137
EP2525 vs EP2315	S92G_H133M_I167K_L432I_V470A vs. wild-type	0.0134992	0.000801667
EP2516 vs. EP2525	S92G_H133F_A433S_V470A vs. S92G_H133M_I167K_L432I_V470A	0.432309	0.328767

## Sheet: Figure 5
Source Data for Figure 5
Figure 5B - Rates of TCA production over time in simulated gastrc fluid:
	Calcutated Rates (umol/TCA/1e9 cells)
	Replicate:
	A	B	C
EcN (Wild-Type)	0.000997405	0.000483327	0.000131331
SYNB1618	3.19119	3.33744	3.52314
SYNB1934	6.331	5.3253	5.79211
Figure 5C - Plasma TCA levels over time and calculated AUCs
Unlabeled TCA in plasma (mM)
Strain Dosed:	SYN1618																		SYNB1934
Subject ID:	001	002	003	004	005	006	007	008	009	010	011	012	013	014	015	016	017	018	001	002	003	004	005	006	007	008	009	010	011	012	013	014	015	016	017
Time (h):
0	0.00065607	0.0002297	0.00051338	0.00026757	0.00017051	0.00032033	0.00033066	7.7354e-05	9.8619e-05	9.8362e-05	0.00013296	0.00013854	4.80166e-05	6.10813e-05	6.53159e-05	6.63624e-05	9.97268e-05	8.74742e-05	0.00033987	0.00034996	0.00013701	0.00016249	0.00023829	0.00034756	0.00018579	0.00017397	0.00020265	0.00018332	9.6709e-05	0.00015006	0.0002043	0.000256769	0.00016501	0.000143313	2.98041e-05
0.5	0.00153555	0.00066148	0.00053283	0.0009047	0.0007907	0.00140587	0.00094852	0.00051878	0.00168763	0.00156385	0.00117823	0.00133643	0.000706693	0.000712477	0.0004207	0.00162491	0.000570053	0.000924013	0.0008653	0.00133557	0.00286834	0.00331899	0.00119632	0.00280111	0.00188957	0.00044554	0.00096815	0.00210334	0.00126465	0.00164974	0.00268544	0.00258985	0.00163389	0.00284605	0.00274437
1	0.00228459	0.00107613	0.0012967	0.00361531	0.00154772	0.00120283	0.00139939	0.00284697	0.00664451	0.00457577	0.00167342	0.00151533	0.000777568	0.00112708	0.000623114	0.00151319	0.00129005	0.00164278	0.00308777	0.00190063	0.00541839	0.00437347	0.00343685	0.00353836	0.0044662	0.00168271	0.00289402	0.00663921	0.00270806	0.0027261	0.00423632	0.00354851	0.00250456	0.00754585	0.00238638
2	0.00042063	0.00068247	0.00093124	0.00034685	0.00042092	0.00013625	0.00035167	0.00055026	0.00026689	0.00022822	0.00050191	0.00031433	0.00032594	0.000152546	0.000410317	0.000134875	0.00105053	0.000300394	0.00156312	0.00086037	0.00049438	0.00048827	0.00133613	0.00121526	0.00034302	0.00206818	0.00221628	0.00036707	0.00028862	0.00010811	0.000408532	0.000468302	0.00208114	0.000302642	0.000203335
4	0.00015847	7.3368e-05	0.00014326	4.7872e-05	4.6636e-05	7.2129e-05	2.3872e-05	8.5691e-05	8.5343e-05	5.865e-05	7.462e-05	9.7009e-05	3.87384e-05	0	5.69487e-05	1.75123e-05	7.09215e-05	6.68824e-05	0.00016349	6.9694e-05	2.3765e-05	8.8312e-05	0.00027411	0.00023809	0.00014194	0.00013079	8.3957e-05	0.00010523	4.1836e-05	0.0001051	0.00011253	0.000148911	8.46367e-05	5.89698e-05	2.80158e-05
6	0.00012316	9.2991e-05	0.00016675	0.00018833	7.6746e-05	0.00011413	6.8017e-05	6.3373e-05	4.2838e-05	5.1086e-05	0.00010507	6.4193e-05	4.05877e-05	2.8179e-05	8.47473e-06	6.91388e-05	1.50164e-05	3.60748e-05	0.0001098	5.439e-05	8.3131e-05	5.817e-05	0.00015894	0.00012821	7.9256e-05	8.0564e-05	9.6172e-05	7.4333e-05	4.3685e-05	5.3057e-05	0.000151221	9.1554e-05	5.54224e-05	4.56873e-05	0.000116948
Calculated AUC	0.003716	0.002459	0.003217	0.004035	0.0024	0.002148	0.00225	0.003474	0.006466	0.004749	0.002885	0.002569	0.001556	0.001474	0.001432	0.00227	0.00301	0.002336	0.005615	0.003665	0.006404	0.005947	0.005947	0.006568	0.005219	0.004973	0.006294	0.006912	0.003248	0.003332	0.00556	0.005112	0.006083	0.007736	0.003647
Labeled d5TCA in plasma (mM)
Strain Dosed:	SYN1618																		SYNB1934
Subject ID:	001	002	003	004	005	006	007	008	009	010	011	012	013	014	015	016	017	018	001	002	003	004	005	006	007	008	009	010	011	012	013	014	015	016	017
Time (h):
0	7.3494e-05	7.1553e-06	1.7682e-05	2.7019e-05	1.8365e-05	0	0	0	0	0	0	0	0	0	0	0	0	0	1.6726e-05	3.0233e-05	0	9.9754e-06	1.1952e-05	0	0	0	0	0	0	0	0	0	0	0	0
0.5	0.00429513	0.00260104	0.00114336	0.00303529	0.00210853	0.00425995	0.002441	0.00187728	0.00443802	0.00544182	0.00268745	0.00395749	0.00073613	0.00107295	0	0.00386003	0.00036311	0.00160795	0.00186775	0.00322827	0.00833188	0.0088189	0.00379391	0.00661358	0.00504927	0.00168398	0.00238789	0.00502698	0.00375196	0.00283603	0.00588743	0.00643714	0.00323464	0.00893411	0.00728036
1	0.00554581	0.00345509	0.00360615	0.00831061	0.00453145	0.00093698	0.00353927	0.00783847	0.0112026	0.00810775	0.00238275	0.00343889	0.0011905	0.00141933	0.00014615	0.00190787	0.00237043	0.00274721	0.0072531	0.00576169	0.00859411	0.0101392	0.00832543	0.00723447	0.00630846	0.00536779	0.00627235	0.0100259	0.00758855	0.00220395	0.00696816	0.00716137	0.00434137	0.011408	0.00182107
2	0.00010295	0.00036656	0.00122817	0.00017184	0.00017195	1.8532e-05	0.00017487	0.00073606	2.7922e-05	2.5302e-05	0.00011541	7.0108e-05	0	0	0	0	0	0	0.00229849	0.0020077	0.00016905	0.00014125	0.00073997	0.00038702	0.00030988	0.00174247	0.00231406	0.00016409	7.9285e-05	1.9181e-05	0	0	0.00154949	0	0
4	0	0	0	3.2486e-05	0	4.1855e-06	9.7874e-06	0	1.662e-05	0	6.3345e-06	0	0	0	0	0	0	0	3.636e-05	0	7.1883e-06	3.3216e-06	2.8812e-05	2.37e-05	0	0	0	0	0	0	0	0	0	0	0
6	4.1389e-06	0	2.1877e-06	5.5498e-06	4.5439e-06	5.1694e-06	0	0	0	1.1183e-05	7.9533e-06	7.709e-06	0	0	0	0	0	0	0	1.3111e-05	0	3.1845e-06	0	0	0	7.866e-06	1.0226e-05	8.7616e-06	1.3411e-05	0	0	0	0	0	0
Calculated AUC	0.006484	0.004443	0.005125	0.008086	0.00472	0.002874	0.004157	0.007922	0.0107	0.008851	0.003325	0.004671	0.001261	0.001601	0.0001096	0.003361	0.001959	0.002864	0.009898	0.008968	0.01088	0.01224	0.009312	0.009361	0.007721	0.007489	0.00938	0.01029	0.0077	0.0031	0.00817	0.00859	0.007198	0.01302	0.005006
Figure 5D - Urinary recovery of labeled d5-hippurate
	Units (ug urinary d5-HA/mg creatinine)
Strain Dosed:	SYN1618																		SYNB1934
Subject ID:	001	002	003	004	005	006	007	008	009	010	011	012	013	014	015	016	017	018	001	002	003	004	005	006	007	008	009	010	011	012	013	014	015	016	017
[d5-Hippurate]:	290.441	195.965	458.711	208.055	249.07	206.531	126.3	353.759	461.843	366.687	182.513	111.853	190.086	315.001	132.036	272.965	165.504	195.825	381.822	620.477	897.623	1238.47	420.515	443.621	216.595	417.001	371.403	41.9574	208.393	107.145	570.643	1727.38	863.968	56.974	500.904

## Sheet: Supplementary Figure 1
Source data for Supplementary Figure 1
Figure S1a
Whole cell activity of strains (TCA production over time):
	Units (mM TCA)
	1 Copy PAL (1)		1 Copy PAL (2)		2 Copy PAL		Low Copy PAL		High Copy PAL
Time (m)	Replicate A	Replicate B	Replicate A	Replicate B	Replicate A	Replicate B	Replicate A	Replicate B	Replicate A	Replicate B
0	0	0	0	0	0	0	0	0	0	0
30	0.0682612	0.0714025	0.105259	0.109447	0.126201	0.128295	0.121664	0.117475	0.165991	0.171576
60	0.15096	0.15131	0.21972	0.23368	0.23962	0.23927	0.26265	0.2452	0.3007	0.31187
90	0.21654	0.22282	0.3209	0.32613	0.32648	0.32823	0.35091	0.34393	0.38687	0.41095
120	0.287194	0.27742	0.391207	0.407611	0.39574	0.40622	0.44356	0.42018	0.45927	0.47218
Rate (umol TCA/h/OD)	1.45	1.41	2	2.06	1.98	2.02	2.23	2.13	2.28	2.37
Lysate activity of strains (TCA production over time):
	Units (mM TCA)
	1 Copy PAL (1)		1 Copy PAL (2)		2 Copy PAL		Low Copy PAL		High Copy PAL
Time (m)	Replicate A	Replicate B	Replicate A	Replicate B	Replicate A	Replicate B	Replicate A	Replicate B	Replicate A	Replicate B
0	0	0	0	0	0	0	0	0	0	0
30	0.0488025	0.0533399	0.117562	0.116864	0.129779	0.122798	0.192954	0.213198	0.38981	0.410403
60	0.0976238	0.104605	0.213853	0.232352	0.265161	0.258529	0.353816	0.408615	0.944825	1.1333
90	0.139312	0.151877	0.305453	0.334074	0.376307	0.3606	0.521506	0.548731	1.38963	1.50132
120	0.183094	0.189726	0.409967	0.390072	0.501764	0.45604	0.822226	0.885053	1.8798	1.81698
Rate (umol TCA/h/OD)	3.04	3.19	6.72	6.65	8.33	7.67	13.15	14.04	31.73	31.5

## Sheet: Supplementary Figure 2
4 h TCA (mM) liquid				4 h TCA (mM) droplets				Figure: 4 h FOWT liquid				Figure: 4 h FOWT droplets
wild-type	mock-mock	top1%-top1%		wild-type	mock-mock	top1%-top1%		wild-type	mock-mock	top1%-top1%		wild-type	mock-mock	top1%-top1%
4.58638	5.54599	4.26932		4.25929	4.71246	5.40144		0.97831	1.183	0.910679		0.986167	1.09109	1.25061
4.68556	-0.101433	4.99206		4.17858	3.71434	5.19042		0.999465	-0.0216365	1.06485		0.967479	0.859991	1.20175
4.56105	4.62278	4.62858		4.53415	0.456715	4.89341		0.972908	0.986074	0.987312		1.0498	0.105744	1.13299
4.91926	4.36586	4.53415		4.30414	4.52571	4.80795		1.04932	0.931272	0.967169		0.996549	1.04785	1.1132
	4.56633	4.44183			4.18702	5.27219			0.974034	0.947476			0.969433	1.22069
	4.38327	5.05695			4.69611	4.56053			0.934985	1.07869			1.0873	1.05591
	4.58901	4.20654			5.58608	5.06012			0.978872	0.897288			1.29336	1.17158
	5.44417	4.31522			4.38696	4.74517			1.16128	0.920469			1.01573	1.09866
	4.9794	4.63386			4.50883	4.78421			1.06214	0.988437			1.04394	1.1077
	4.18913	4.90554			4.39382	4.91926			0.893574	1.04639			1.01731	1.13897
	3.99499	5.41146			4.43761	4.73145			0.852163	1.15431			1.02745	1.09549
	4.809	4.89974			3.73438	4.89447			1.0258	1.04515			0.864633	1.13323
	4.38116	4.47876			4.67659	5.52858			0.934535	0.955354			1.08278	1.28005
	4.49036	5.13134			2.70619	5.06908			0.957829	1.09455			0.626572	1.17366
	5.36293	4.47981			4.54945	4.87125			1.14395	0.955579			1.05335	1.12786
	4.39857	4.07571			3.37881	5.03321			0.938249	0.86938			0.782307	1.16535
	3.11768	4.92348			5.35871	4.77893			0.665025	1.05022			1.24072	1.10648
	3.43262	4.74675			4.53046	6.12418			0.732205	1.01252			1.04895	1.41795
	4.58374	5.15666			4.16697	4.84224			0.977747	1.09996			0.964792	1.12114
	4.7726	4.98098			4.60906	5.04904			1.01803	1.06248			1.06715	1.16902
	4.87969	4.39065			5.09335	5.31017			1.04088	0.936561			1.17928	1.22948
	-0.109347	4.23397			4.82219	4.98995			-0.0233245	0.903139			1.1165	1.15534
	4.31996	4.50619			4.2076	4.79212			0.921482	0.961205			0.974197	1.10953
	5.29224	3.93063			5.27588	4.86967			1.12888	0.838434			1.22154	1.12749
	4.05197	4.38749			4.61697	5.1192			0.864316	0.935886			1.06898	1.18526
	3.87049	4.85595			4.70507	4.82852			0.825606	1.03581			1.08938	1.11796
	5.07278	4.78473			3.73597	4.71457			1.08206	1.02062			0.864999	1.09158
	-0.130449	6.20648			4.25244	5.00631			-0.0278257	1.32389			0.984579	1.15912
	5.09493	4.27248			4.88866	4.77366			1.08679	0.911354			1.13189	1.10526
	-0.106181	4.33157			4.31574	4.86017			-0.0226493	0.923957			0.999237	1.12529
	4.96938	4.08784			4.13479	4.44447			1.06001	0.871968			0.957341	1.02904
	5.25373	3.89687			4.16486	4.88972			1.12066	0.831232			0.964303	1.13213
	4.77207	4.88497			4.53151	4.97571			1.01792	1.042			1.04919	1.15204
	4.08362	5.07752			-0.148385	5.21785			0.871068	1.08308			-0.0343561	1.2081
	4.90554	4.78526			4.46979	4.99734			1.04639	1.02073			1.0349	1.15705
	4.65337	4.99734			-0.137834	5.03321			0.992601	1.06597			-0.0319132	1.16535
	4.77313	4.32682			5.07067	4.56897			1.01815	0.922945			1.17403	1.05787
	4.90502	4.99153			4.30255	4.86228			1.04628	1.06473			0.996183	1.12578
	4.4107	4.64441			4.75888	4.85754			0.940837	0.990688			1.10184	1.12468
	4.0372	4.74833			4.16381	5.13345			0.861165	1.01286			0.964059	1.18856
	3.72383	5.29277			4.50777	4.90449			0.794322	1.12899			1.0437	1.13555
	5.17459	5.34658			4.13374	5.04745			1.10378	1.14047			0.957096	1.16865
	4.95197	5.40039			4.08415	5.09493			1.05629	1.15194			0.945615	1.17965
	-0.0892997	5.32547			3.51439	4.29411			-0.0190483	1.13597			0.813698	0.994229

## Sheet: Supplementary Figure 3
4 h FOWT values calculated throughout course of project
round 1	round 2	round 3	round 4
0.981428	1.38307	1.28938	1.53013
1.00752	1.38216	1.34442	1.38838
0.987601	1.43653	1.31017	1.41996
1.0705	1.38993	1.38608	1.36238
1.0664	1.23163	1.6298	1.61612
1.24177	1.18914	1.38853	1.52211
0.680198	1.30701	1.42691	1.25889
0.901929	1.33236	1.28948	1.41688
1.15523	1.32345	1.20406	1.50616
1.03707	1.26281	1.3518	1.48712
0.815452	1.19599	1.37904	1.46522
0.980324	1.41528	1.42732	1.45267
0.925941	1.2076	1.37243	1.42428
1.17569	1.20214	1.37448	1.52224
0.808119	1.1364	0.967064	1.53086
0.968341	0.775842	0.927541	1.54485
0.709096	1.16216	1.06422	1.38242
0.789485	1.3153	1.04199	1.49284
0.794933	1.18335	0.99506	1.48781
0.928131	1.20223	0.962947	1.48193
0.810028	0.835661	0.939069	1.47774
0.561334	1.2375	0.995883	1.47522
0.954486	1.13368	0.905309	1.46347
0.908526	1.02399	1.05928	1.45089
0.902351	1.13542	0.95142	1.44669
1.01315	0.952342	0.984355	1.43998
0.976061	0.895152	0.925071	1.43159
0.95914	0.884634	1.25853	1.43075
0.888138	1.15191	1.14232	1.52488
0.673867	1.41585	1.09516	1.49713
0.924375	1.24015	1.08421	1.49334
0.93304	1.27821	1.1179	1.47724
0.857415	1.30424	1.23074	1.47346
1.01654	1.07165	1.34165	1.45547
1.026	1.12621	1.33759	1.45263
0.847962	1.19392	1.34708	1.44694
0.970853	1.04667	1.26891	1.45576
0.823541	0.632823	1.29125	1.43877
0.696712	0.999576	1.31029	1.59644
1.13549	1.1422	1.30093	1.50418
0.81015	0.793065	1.34817	1.47391
1.01396	0.944393	1.30688	1.46046
1.00546	1.05094	1.37502	1.45794
1.05913	1.11716	1.32046	1.38889
1.18034	0.942483	1.59232	1.64614
0.936722	1.42372	1.29064	1.5197
1.0238	0.994269	1.28633	1.63256
0.884592	1.1144	1.33969	1.6851
	1.02207	1.31652	1.68421
	1.23071	1.40807	1.80404
	1.06176	1.33327	1.27259
	1.00297	1.32615	1.33948
	0.977927	1.28921	1.38753
	1.17433	1.41328	1.37245
	1.39778	1.34683	1.92224
	1.43423	1.33841	1.27004
	1.47188	1.33043	1.68187
	1.28051	1.54007	1.29138
	1.30475	1.32196	1.5333
	1.30269	1.36278	1.45423
	1.3439	1.45394	1.31792
	1.23138	1.31196	1.58472
	1.54332	1.68232	1.33132
	1.28253	1.57586	1.3465
	1.48466	1.28437	1.33221
	1.44754	1.58166	1.39799
	1.25698	1.95542	1.73176
	1.45358	1.36259	1.60658
	1.17853	1.42029	1.40107
	1.2804	1.43084	1.63193
	1.33948	1.45367	1.29421
	1.48789	1.40762	1.34712
	1.38071	1.9767	1.52083
	0.922832	1.47952	1.25101
	0.597832	1.37698	1.48984
	1.46921	1.41866	1.27838
	1.251	1.37816	1.26264
	1.21745	1.43093	1.50947
	0.979982	1.76115	1.33459
	1.1541	1.60171	1.5119
	1.51882	1.42173	1.75129
	1.52851	1.42419	1.48932
	1.22303	1.58362	1.48843
	1.25537	1.45468	1.47156
	1.12615	1.42055	1.27028
	1.28002	1.51192	1.54459
	1.47329	1.35935	1.37978
	1.27684	1.66466	1.77077
	1.2885	1.38178	1.43337
	0.77776	1.44451	1.57506
	1.20081	1.28998	1.48185
	1.26202	1.34784	1.44906
	1.40539	1.35701	1.44215
	0.444752	1.53996	1.43611
	1.27547	1.49951	1.43611
	1.20764	1.57179	1.43611
	1.1088	1.56468	1.82844
	0.619028	1.45528	1.75581
	1.30262	2.06225	1.73027
	0.762766	1.43862	1.51685
	0.784746	1.33435	1.46668
	0.638025	1.35737	1.45847
	1.62396	1.38068	1.45209
	1.20807	1.51378	1.45026
	1.09872	1.48078	1.4302
	1.16324		1.42381
	1.12292		1.683
			1.59804
			1.55917
			1.46789
			1.45885
			1.43625
			1.4236
			1.50728
			1.48743
			1.45711
			1.44562
			1.44353
			1.80533
			1.61328
			1.60176
			1.51726
			1.47308
			1.47116
			1.45484
			1.44908
			1.44236
			1.43947
			1.42795
			1.42699
			1.68836
			1.58961
			1.57906
			1.53688
			1.53401
			1.46594
			1.45251
			1.44389
			1.43909
			1.43046
			1.62516
			1.51964
			1.44193
			1.37479
			1.54102
			1.53129
			1.38699
			1.61944
			1.39196
			1.55777
			1.71156

## Sheet: Supplementary Table 1
		Zymergen production data									Synlogic production data
Zymergen Strain ID	StlA mutations	Plate-based assay			Tube-based assay				Values in Supp. Table 1		In vitro assay				Values in Supp. Table 1		IVS assay				Values in Supp. Table 1
		4h TCA (mM)	4h wild-type batch TCA (mM) - average of 3 tech. replicates	4h FOWT (value in Supp. Table 1)	Assay #	4h TCA (mM)	4h wild-type batch TCA (mM)	4h FOWT	Average FOWT	FOWT stdev	Assay #	2h TCA (mM)	2h wild-type batch TCA (mM)	FOWT	FOWT average	FOWT stdev	Assay_replicate #	2h TCA (mM)	2h wild-type batch TCA (mM)	FOWT	FOWT average	FOWT stdev
EP2315	wild-type
EP2401	H133M_I167K				1	5.80192	4.86043	1.1937	1.20393	0.0527994	1	3.45532	2.69573	1.29493	1.24481	0.0787324	1_1	10.9977	5.00535	2.21392	1.92217	0.167696
					2	5.88554	4.99463	1.17837			2	3.64156	2.64095	1.36473			1_2	9.78612	4.69395	1.97001
					3	6.78709	5.7747	1.17531			3	3.45578		1.2951			1_3	10.1114	5.20333	2.0355
					4	8.14472	6.84957	1.18909			4	3.10519		1.16372			2_1	9.3923	5.00535	1.89073
					5	7.90056	6.36124	1.24198			5	2.84934	2.06418	1.29021			2_2	10.4982	4.69395	2.11336
					6	5.52009	4.6901	1.17697			6	2.69961	2.35268	1.22241			2_3	9.18305	5.20333	1.84861
					7	7.60777	6.26856	1.21364			7	2.50606		1.13477			3_1	11.0572	7.16918	1.71191
					8	6.97124	6.22468	1.11994			8	2.63387		1.19265			3_2	10.8611	6.59168	1.68155
					9	7.46252	6.12835	1.2177									3_3	11.8452	5.61606	1.83391
					10	7.31321	5.48776	1.33264
EP2516	S92G_H133F_A433S_V470A	12.1577	4.8539	2.50473	1	8.73806	4.18333	2.08878	2.00694	0.123254		2.96448	2.27768	1.30153			1	7.13532	6.11362	1.21972	1.28892	0.0770475
					2	13.7818	6.84957	2.01207									2	8.16897	5.94943	1.39641
					3	14.1109	6.84957	2.06012									3	7.31617	5.48687	1.25063
					4	13.0493	6.36124	2.05138
					5	13.3436	6.26856	2.12866
					6	11.176	6.22468	1.79544
					7	11.0797	6.12835	1.80794
					8	11.5854	5.48776	2.11114
EP2525	S92G_H133M_I167K_L432I_V470A	10.097	5.28141	1.9118	1	9.53616	4.75826	2.00413	1.96027	0.144806		6.17219	2.25109	2.79483	2.79483		1_1	15.486	7.70198	1.94687	2.29436	0.310556
					2	9.13619	5.15388	1.77268									1_2	15.4929	8.96212	1.94773
					3	11.8816	6.84957	1.73464									1_3	15.6834	7.19883	1.97168
					4	13.3466	6.84957	1.94853									2_1	17.6581	7.56002	2.3957
					5	12.4973	6.36124	1.9646									2_2	15.1017	6.89906	2.04887
					6	14.0052	6.26856	2.2342									2_3	17.015	7.65317	2.30844
					7	11.6625	6.22468	1.87359									3_1	18.5095	6.7417	2.77201
					8	12.621	6.12835	2.05944									3_2	17.4958	6.45541	2.62019
					9	11.2531	5.48776	2.05058									3_3	17.6132	6.83473	2.63778
EP2495	A93C_H133F_T322W_Y437N	10.6578	5.38575	1.97889	1	9.61876	5.15388	1.86631	1.97642	0.180618		2.74053	2.27768	1.20321			1	6.42977		1.09911	1.05367	0.097181
					2	14.0472	6.84957	2.05082									2	6.6881		1.14327
					3	11.8709	6.84957	1.73309									3	5.37388		0.918617
					4	10.7138	6.36124	1.68423
					5	13.9202	6.26856	2.22064
					6	13.1749	6.22468	2.11656
					7	12.4909	6.12835	2.03822
					8	11.5325	5.48776	2.10149
EP2528	S92G_H133F_R185E	7.9015	5.26547	1.50063	1	8.29278	5.15388	1.60904	1.63028	0.13185		5.05988	2.25109	2.24774			1_1	16.5902	7.70198	2.08569	2.24397	0.15153
					2	9.94944	6.84957	1.45256									1_2	17.137	8.96212	2.15443
					3	11.2127	6.84957	1.637									1_3	19.0694	7.19883	2.39737
					4	11.4569	6.36124	1.80105									2_1	15.7476	7.56002	2.1365
					5	9.62692	6.26856	1.53575									2_2	15.7742	6.89906	2.14011
					6	9.56733	6.22468	1.537									2_3	16.2663	7.65317	2.20687
					7	9.78407	6.12835	1.59653									3_1	14.1735	6.7417	2.12265
					8	10.2802	5.48776	1.87329									3_2	16.8282	6.45541	2.52021
																	3_3	16.2384	6.83473	2.43188
EP2502	I28R_S92G_H133F_V470A	8.24495	5.53501	1.4896	1	8.78168	6.84957	1.28208	1.41601	0.0784452		5.13766	2.27768	2.25565			1	16.2238	6.11362	2.77331	2.79024	0.0136103
					2	9.88575	6.84957	1.44327									2	16.4187	5.94943	2.80663
					3	9.06832	6.36124	1.42556									3	16.326	5.48687	2.79078
					4	8.5289	6.26856	1.36058
					5	8.39692	6.22468	1.34897
					6	8.72444	6.12835	1.42362
					7	8.42582	5.48776	1.53539
					8	7.77542	5.15388	1.50865
EP2526	S92G_F109A_H133M_T503E	6.47117	4.93795	1.3105	1	7.39719	4.89738	1.51044	1.34334	0.120866		4.41413	2.25109	1.96089	2.03965	0.0787613	1_1	17.3942	7.70198	2.18677	2.16774	0.165994
					2	8.1978	6.84957	1.19683				4.76873		2.11841			1_2	14.8956	8.96212	1.87265
					3	9.2594	6.84957	1.35182									1_3	18.9786	7.19883	2.38595
					4	7.35914	6.36124	1.15687									2_1	14.1697	7.56002	1.92243
					5	8.07637	6.26856	1.28839									2_2	15.869	6.89906	2.15297
					6	8.21389	6.22468	1.31957									2_3	15.6649	7.65317	2.12529
					7	9.10495	6.12835	1.48571									3_1	15.4862	6.7417	2.31923
					8	7.88637	5.48776	1.43709									3_2	14.8076	6.45541	2.21761
																	3_3	15.5365	6.83473	2.32677
Zymergen Strain ID	StlA Mutations	Zymergen production data					Synlogic production data
		4 h FOWT plate-based assay		4 h FOWT tube-based assay			2 h FOWT in vitro assay			2 h FOWT IVS assay*
		Reported in Supp. Table 1	Number of data points	Reported in Supp. Table 1	Number of data points	Raw values	Reported in Supp. Table 1	Number of data points	Raw values	Reported in Supp. Table 1	Number of data points	Raw values
EP2315	wild-type StlA	1	1	1			1			1
EP2401	H133M_I167K			1.2 +/- 0.05			1.24 +/- 0.08			1.92 +/- 0.17			Looks like this was only calculated from one IVS run?
EP2525	S92G_H133M_I167K_L432I_V470A	1.91	1	1.96 +/- 0.14			2.74	1		2.30 +/- 0.30	9, 3 biological with 3 technical each	[1.947, 1.948, 1.971], [2.396, 2.049, 2.308], [2.772, 2.620, 2.638]	* should be 2.29 +/- 0.31?
EP2516	S92G_H133F_A433S_V470A	2.5	1	2.00 +/- 0.12			1.3	1		1.29 +/- 0.08	3, technical only	[1.220, 1.396, 1.251]
EP2495	A93C_H133F_T322W_Y437N	1.98	1	1.98 +/- 0.18			1.2	1		1.05 +/- 0.1	3, technical only	[1.099, 1.143, 0.919]
EP2528	S92G_H133F_R185E	1.5	1	1.63 +/- 0.13			2.25	1		2.24 +/- 0.15	9, 3 biological with 3 technical each	[2.086, 2.154, 2.397], [2.137, 2.140, 2.207], [2.123, 2.520, 2.432]
EP2502	I28R_S92G_H133F_V470A	1.49	1	1.42 +/- 0.08			2.26	1		2.79 +/- 0.01	3, technical only	[2.773, 2.807, 2.791]
EP2526	S92G_F109A_H133M_T503E	1.31	1	1.34 +/- 0.11			2.04 +/- 0.08			2.17 +/- 0.17	9, 3 biological with 3 technical each	[2.187, 1.873, 2.386], [1.922, 2.153, 2.125], [2.319, 2.218, 2.327]
													1.95533
										SYN7074112619BR01 IVS145, IVS150, IVS152			2.251
													2.67667
													0.362614

## Sheet: Supplementary Figure 4
Supplementary Fig 4a														Supplementary Fig 4e
	TCA (mM) rep 1							TCA (mM) average							FOWT rep 1							FOWT average
Time (h)	0.5	1	1.5	2	4		Time (h)	0.5	1	1.5	2	4		Time (h)	0.5	1	1.5	2	4		Time (h)	0.5	1	1.5	2	4
EP2315	0.315132	0.464871	0.58787	0.644913	0.85526		EP2315	0.291364	0.444668	0.592624	0.627087	0.857637		EP2315	1.08157	1.04543	0.991979	1.02843	0.997229		EP2315	1	1	1	1	1
EP2401	0.324045	0.397132	0.605696	0.677	0.971129		EP2401	0.32464	0.445856	0.61758	0.694826	0.969941		EP2401	1.11217	0.893098	1.02206	1.07959	1.13233		EP2401	1.1142	1.00267	1.04211	1.10802	1.13095
EP2516	0.304437	0.473784	0.792869	0.899825	1.36152		EP2516	0.205205	0.357915	0.601537	0.691855	1.12324		EP2516	1.04487	1.06548	1.3379	1.43493	1.58752		EP2516	0.704291	0.804903	1.01504	1.10328	1.3097
EP2525	0.343654	0.468436	0.785739	0.894477	1.28308		EP2525	0.250365	0.416146	0.646696	0.726913	1.08343		EP2525	1.17946	1.05345	1.32586	1.4264	1.49607		EP2525	0.859283	0.935859	1.09124	1.15919	1.26328
EP2495	0.215307	0.341871	0.650261	0.696609	1.14582		EP2495	0.0863654	0.176684	0.359103	0.305625	0.776826		EP2495	0.738961	0.768824	1.09726	1.11086	1.33602		EP2495	0.296417	0.397339	0.605955	0.487373	0.905775
EP2502	0.431001	0.598566	0.826739	0.88913	1.24387		EP2502	0.327611	0.511218	0.723348	0.761971	1.12503		EP2502	1.47925	1.3461	1.39505	1.41787	1.45034		EP2502	1.1244	1.14966	1.22059	1.2151	1.31178
EP2528	0.226002	0.480914	0.655609	0.837434	1.20287		EP2528	0.24977	0.43219	0.61045	0.735232	1.07511		EP2528	0.775669	1.08151	1.10628	1.33543	1.40254		EP2528	0.857244	0.971938	1.03008	1.17246	1.25358
EP2526	0.211742	0.425654	0.677	0.789304	1.1173		EP2526	0.271162	0.45061	0.650855	0.700174	1.03471		EP2526	0.726724	0.957239	1.14238	1.25868	1.30277		EP2526	0.930661	1.01336	1.09826	1.11655	1.20646
	TCA (mM) rep 2														FOWT rep 2
Time (h)	0.5	1	1.5	2	4									Time (h)	0.5	1	1.5	2	4
EP2315	0.334741	0.463088	0.618174	0.660957	0.881999									EP2315	1.14887	1.04142	1.04311	1.05401	1.02841
EP2401	0.379306	0.536175	0.705522	0.785739	1.07809									EP2401	1.30183	1.20579	1.19051	1.253	1.25704
EP2516	0.213524	0.391784	0.630653	0.741174	1.21									EP2516	0.732842	0.881071	1.06417	1.18193	1.41085
EP2525	0.27948	0.537957	0.721565	0.812478	1.24565									EP2525	0.959213	1.2098	1.21758	1.29564	1.45242
EP2495	0.0370468	0.140438	0.252741	0.306219	0.648479									EP2495	0.127149	0.315826	0.426479	0.48832	0.756122
EP2502	0.291959	0.509436	0.691261	0.751869	1.087									EP2502	1.00204	1.14565	1.16644	1.19899	1.26743
EP2528	0.322263	0.486262	0.726913	0.775043	1.16187									EP2528	1.10605	1.09354	1.2266	1.23594	1.35473
EP2526	0.311567	0.459523	0.632435	0.71087	1.01926									EP2526	1.06934	1.03341	1.06718	1.13361	1.18845
	TCA (mM) rep 3														FOWT rep 3
Time (h)	0.5	1	1.5	2	4									Time (h)	0.5	1	1.5	2	4
EP2315	0.22422	0.406045	0.571827	0.575392	0.835652									EP2315	0.769551	0.913142	0.964907	0.917563	0.974365
EP2401	0.270567	0.404262	0.541523	0.62174	0.860608									EP2401	0.928622	0.909133	0.913771	0.991472	1.00346
EP2516	0.0976552	0.208176	0.381089	0.434567	0.798217									EP2516	0.335165	0.468161	0.643053	0.692992	0.930717
EP2525	0.127959	0.242046	0.432784	0.473784	0.721565									EP2525	0.439173	0.544329	0.730285	0.755531	0.841341
EP2495	0.0067426	0.0477424	0.174307	-0.0859526	0.536175									EP2495	0.0231415	0.107366	0.294128	-0.137066	0.625177
EP2502	0.259872	0.425654	0.652044	0.644913	1.04422									EP2502	0.891913	0.957239	1.10027	1.02843	1.21755
EP2528	0.201046	0.329393	0.448827	0.593218	0.860608									EP2528	0.690016	0.740762	0.757356	0.945989	1.00346
EP2526	0.290176	0.466653	0.643131	0.600348	0.967564									EP2526	0.995921	1.04944	1.08523	0.95736	1.12817
Supplementary Fig 4b														Supplementary Fig 4f
	TCA (mM) rep 1							TCA (mM) average							FOWT rep 1							FOWT average
Time (h)	0.5	1	1.5	2	4		Time (h)	0.5	1	1.5	2	4		Time (h)	0.5	1	1.5	2	4		Time (h)	0.5	1	1.5	2	4
EP2315	0.750087	1.19574	1.53087	1.71447	2.2243		EP2315	0.769101	1.21594	1.53027	1.74478	2.24272		EP2315	0.975277	0.983385	1.00039	0.982631	0.991787		EP2315	1	1	1	1	1
EP2401	0.682348	1.19574	1.62178	1.71804	2.35443		EP2401	0.827333	1.33062	1.79647	1.89986	2.57488		EP2401	0.887202	0.983385	1.0598	0.984675	1.04981		EP2401	1.07571	1.09431	1.17396	1.08889	1.14811
EP2516	1.02104	1.75013	2.47386	2.74125	3.91777		EP2516	1.11136	1.72457	2.34789	2.52734	3.77813		EP2516	1.32758	1.43932	1.61662	1.57112	1.74688		EP2516	1.44501	1.41831	1.5343	1.44852	1.68462
EP2525	0.862391	1.69486	2.32234	2.5113	3.55055		EP2525	1.03233	1.7525	2.35205	2.48812	3.51906		EP2525	1.1213	1.39387	1.5176	1.43932	1.58315		EP2525	1.34226	1.44127	1.53701	1.42604	1.56911
EP2495	0.673435	1.415	2.05495	2.33304	3.42577		EP2495	0.653232	1.26585	1.69902	1.9165	2.96229		EP2495	0.875613	1.16371	1.34287	1.33715	1.52751		EP2495	0.849345	1.04105	1.11028	1.09842	1.32085
EP2502	0.746522	1.60217	2.19934	2.38117	3.03181		EP2502	0.845159	1.5065	2.0496	2.24747	2.9617		EP2502	0.970642	1.31764	1.43722	1.36474	1.35185		EP2502	1.09889	1.23896	1.33937	1.28811	1.32059
EP2528	0.689478	1.42213	2.04425	2.26708	3.20473		EP2528	0.830898	1.41916	1.96879	2.23856	3.18096		EP2528	0.896473	1.16957	1.33588	1.29935	1.42895		EP2528	1.08035	1.16713	1.28656	1.283	1.41835
EP2526	0.523697	1.374	1.78221	2.05495	2.84642		EP2526	0.767913	1.35914	1.81489	2.00028	2.82563		EP2526	0.68092	1.12999	1.16464	1.17777	1.26919		EP2526	0.998455	1.11777	1.18599	1.14644	1.25991
	TCA (mM) rep 2														FOWT rep 2
Time (h)	0.5	1	1.5	2	4									Time (h)	0.5	1	1.5	2	4
EP2315	0.773261	1.29378	1.60573	1.8143	2.29382									EP2315	1.00541	1.06402	1.04931	1.03985	1.02279
EP2401	0.94439	1.49878	2.09417	2.16012	2.83751									EP2401	1.22791	1.23261	1.36849	1.23805	1.26521
EP2516	1.23495	1.8036	2.55408	2.66103	3.9142									EP2516	1.60571	1.4833	1.66904	1.52514	1.74529
EP2525	1.27239	2.06208	2.69134	2.86782	3.73238									EP2525	1.65438	1.69587	1.75873	1.64366	1.66422
EP2495	0.693044	1.28487	1.71626	1.82678	2.86782									EP2495	0.901108	1.05669	1.12154	1.047	1.27872
EP2502	0.871304	1.44708	2.02643	2.24212	3.04429									EP2502	1.13289	1.19009	1.32423	1.28505	1.35741
EP2528	1.01035	1.51839	2.04069	2.38651	3.34377									EP2528	1.31367	1.24874	1.33355	1.3678	1.49095
EP2526	0.890912	1.31695	1.8143	2.06743	2.9926									EP2526	1.15838	1.08307	1.18561	1.18492	1.33436
	TCA (mM) rep 3														FOWT rep 3
Time (h)	0.5	1	1.5	2	4									Time (h)	0.5	1	1.5	2	4
EP2315	0.783956	1.1583	1.45421	1.70556	2.21004									EP2315	1.01931	0.952598	0.950298	0.977523	0.985428
EP2401	0.85526	1.29734	1.67347	1.82143	2.53269									EP2401	1.11203	1.06695	1.09358	1.04393	1.12929
EP2516	1.07809	1.62	2.01573	2.17973	3.50242									EP2516	1.40175	1.3323	1.31724	1.24929	1.56169
EP2525	0.962216	1.50056	2.04247	2.08525	3.27425									EP2525	1.25109	1.23408	1.33471	1.19514	1.45995
EP2495	0.593218	1.09769	1.32587	1.58969	2.5933									EP2495	0.771313	0.902754	0.866426	0.911114	1.15632
EP2502	0.917651	1.47026	1.92304	2.11912	2.80899									EP2502	1.19315	1.20915	1.25666	1.21455	1.25249
EP2528	0.792869	1.31695	1.82143	2.06208	2.99438									EP2528	1.0309	1.08307	1.19027	1.18186	1.33516
EP2526	0.88913	1.38647	1.84817	1.87847	2.63786									EP2526	1.15606	1.14025	1.20774	1.07663	1.17619
Supplementary Fig 4c														Supplementary Fig 4g
	TCA (mM) rep 1							TCA (mM) average							FOWT rep 1							FOWT average
Time (h)	0.5	1	1.5	2	4		Time (h)	0.5	1	1.5	2	4		Time (h)	0.5	1	1.5	2	4		Time (h)	0.5	1	1.5	2	4
EP2315	2.06176	3.22952	4.29112	4.49282	6.84957		EP2315	2.03699	3.16936	4.26988	4.64144	6.68679		EP2315	1.01216	1.01898	1.00497	0.967979	1.02434		EP2315	1	1	1	1	1
EP2401	2.00868	3.12336	4.23804	4.75822	7.22113		EP2401	2.10776	3.4383	4.71576	5.20055	7.75547		EP2401	0.986102	0.985485	0.992541	1.02516	1.07991		EP2401	1.03474	1.08486	1.10442	1.12046	1.15982
EP2516	3.69662	6.08522	8.0598	8.60121	13.7818		EP2516	3.82401	5.9826	8.07749	8.62598	13.6474		EP2516	1.81475	1.92002	1.88759	1.85313	2.06105		EP2516	1.87729	1.88764	1.89174	1.85847	2.04094
EP2525	3.35691	5.18286	7.04066	7.9324	11.8816		EP2525	3.50199	5.55442	7.70593	8.69322	12.5751		EP2525	1.64798	1.6353	1.64891	1.70904	1.77687		EP2525	1.7192	1.75254	1.80472	1.87296	1.88059
EP2495	3.4206	5.36333	7.31668	7.9961	14.0472		EP2495	3.28967	5.20055	7.22113	7.5113	12.2107		EP2495	1.67925	1.69225	1.71355	1.72276	2.10074		EP2495	1.61497	1.64089	1.69118	1.61831	1.82608
EP2502	2.47578	3.97264	5.6075	6.29754	8.78168		EP2502	2.49701	4.06818	5.69597	6.16307	9.24525		EP2502	1.21541	1.25345	1.31327	1.35681	1.31329		EP2502	1.22584	1.2836	1.33399	1.32783	1.38261
EP2528	2.73056	4.23804	6.00029	6.29754	9.94944		EP2528	2.88273	4.5919	6.43555	6.91681	10.873		EP2528	1.34049	1.33719	1.40526	1.35681	1.48792		EP2528	1.41519	1.44884	1.5072	1.49023	1.62605
EP2526	2.04052	3.52676	4.85376	5.28902	8.1978		EP2526	2.21746	3.66831	5.15101	5.50488	8.27212		EP2526	1.00174	1.11277	1.13674	1.13952	1.22597		EP2526	1.0886	1.15743	1.20636	1.18603	1.23708
	TCA (mM) rep 2														FOWT rep 2
Time (h)	0.5	1	1.5	2	4									Time (h)	0.5	1	1.5	2	4
EP2315	2.14668	3.29321	4.58836	4.82192	6.84957									EP2315	1.05385	1.03908	1.07459	1.03888	1.02434
EP2401	2.18915	3.70724	5.0767	5.50134	8.14472									EP2401	1.0747	1.16971	1.18896	1.18526	1.21803
EP2516	3.96202	6.12768	8.61183	9.21694	14.1109									EP2516	1.94504	1.93341	2.01688	1.98579	2.11027
EP2525	3.8134	6.14892	8.89846	9.82205	13.3466									EP2525	1.87208	1.94011	2.08401	2.11616	1.99596
EP2495	3.46307	5.4058	7.62454	7.47592	11.8709									EP2495	1.70009	1.70564	1.78566	1.61069	1.77528
EP2502	2.60317	4.20619	5.85167	5.90475	9.88575									EP2502	1.27795	1.32714	1.37045	1.27218	1.4784
EP2528	2.94288	4.68391	6.6054	7.35914	11.2127									EP2528	1.44473	1.47787	1.54698	1.58553	1.67685
EP2526	2.34839	3.93017	5.49072	6.0746	9.2594									EP2526	1.15287	1.24005	1.28592	1.30877	1.38473
	TCA (mM) rep 3														FOWT rep 3
Time (h)	0.5	1	1.5	2	4									Time (h)	0.5	1	1.5	2	4
EP2315	1.90252	2.98535	3.93017	4.6096	6.36124									EP2315	0.933986	0.941941	0.92044	0.993138	0.951313
EP2401	2.12545	3.4843	4.83253	5.3421	7.90056									EP2401	1.04343	1.09937	1.13177	1.15096	1.18152
EP2516	3.8134	5.73489	7.56084	8.0598	13.0493									EP2516	1.87208	1.80948	1.77074	1.73648	1.95151
EP2525	3.33568	5.33148	7.17867	8.3252	12.4973									EP2525	1.63756	1.6822	1.68123	1.79367	1.86895
EP2495	2.98535	4.83253	6.72218	7.06189	10.7138									EP2495	1.46557	1.52477	1.57432	1.52149	1.60223
EP2502	2.41208	4.02572	5.62873	6.28692	9.06832									EP2502	1.18414	1.2702	1.31824	1.35452	1.35615
EP2528	2.97473	4.85376	6.70095	7.09374	11.4569									EP2528	1.46036	1.53147	1.56935	1.52835	1.71336
EP2526	2.26346	3.548	5.10855	5.15101	7.35914									EP2526	1.11118	1.11947	1.19641	1.10979	1.10055
Supplementary Fig 4d														Supplementary Fig 4h
	TCA (mM) rep 1							TCA (mM) average							FOWT rep 1							FOWT average
Time (h)	0.5	1	1.5	2	4		Time (h)	0.5	1	1.5	2	4		Time (h)	0.5	1	1.5	2	4		Time (h)	0.5	1	1.5	2	4
EP2315	2.70933	4.88561	7.11497	7.529	10.7032		EP2315	2.78364	5.11563	7.13267	8.00318	10.9721		EP2315	0.973304	0.955037	0.997519	0.940751	0.975489		EP2315	1	1	1	1	1
EP2401	3.13397	5.78797	8.56936	9.11078	13.3253		EP2401	3.40999	6.248	8.88077	9.64866	14.3799		EP2401	1.12585	1.13143	1.20143	1.1384	1.21447		EP2401	1.22501	1.22136	1.24508	1.2056	1.31058
EP2516	6.28692	11.1809	16.6481	16.8817	25.0985		EP2516	6.87788	12.0408	16.4358	17.7168	26.3547		EP2516	2.25852	2.18564	2.33407	2.10937	2.28748		EP2516	2.47082	2.35373	2.3043	2.21372	2.40197
EP2525	5.59688	10.3635	14.578	16.7755	22.7948		EP2525	6.20907	11.0181	15.6042	17.5045	24.9286		EP2525	2.01063	2.02585	2.04384	2.09611	2.07752		EP2525	2.23056	2.15382	2.18771	2.18719	2.272
EP2495	6.50986	11.6692	16.8605	18.2724	28.2939		EP2495	6.4674	11.3578	16.312	17.1471	27.3986		EP2495	2.33861	2.2811	2.36384	2.28314	2.57871		EP2495	2.32336	2.22022	2.28694	2.14254	2.49711
EP2502	3.24013	6.34	8.50567	10.1618	13.3041		EP2502	3.82755	7.28837	10.1653	11.8356	15.9687		EP2502	1.16399	1.23934	1.1925	1.26972	1.21254		EP2502	1.37501	1.42473	1.42518	1.47886	1.45539
EP2528	4.67329	7.88994	11.0323	12.3168	16.1492		EP2528	5.30671	9.70881	13.0422	14.256	19.7976		EP2528	1.67884	1.54232	1.54673	1.53899	1.47184		EP2528	1.90639	1.89787	1.82852	1.78129	1.80435
EP2526	3.27198	5.73489	8.0598	9.16386	12.6778		EP2526	3.88771	7.03004	9.67697	10.3387	16.0183		EP2526	1.17543	1.12105	1.12998	1.14503	1.15545		EP2526	1.39663	1.37423	1.35671	1.29182	1.45991
	TCA (mM) rep 2														FOWT rep 2
Time (h)	0.5	1	1.5	2	4									Time (h)	0.5	1	1.5	2	4
EP2315	2.82611	5.03424	7.10436	8.31458	10.597									EP2315	1.01525	0.98409	0.996031	1.03891	0.965813
EP2401	3.26136	5.91536	8.51628	9.82205	13.665									EP2401	1.17162	1.15633	1.19398	1.22727	1.24543
EP2516	6.84957	11.9559	16.3297	18.6546	26.3724									EP2516	2.46065	2.33713	2.28942	2.33089	2.40358
EP2525	6.65848	11.9134	17.1896	18.2936	25.2789									EP2525	2.392	2.32883	2.40998	2.28579	2.30393
EP2495	6.74341	11.9134	17.2426	17.4443	28.6018									EP2495	2.42251	2.32883	2.41742	2.17968	2.60677
EP2502	4.17434	7.68824	11.3508	12.7627	17.2745									EP2502	1.4996	1.50289	1.59138	1.5947	1.5744
EP2528	5.29964	9.70528	13.1449	14.5568	20.1302									EP2528	1.90385	1.89718	1.84291	1.81888	1.83467
EP2526	4.26988	7.9961	11.0004	12.0833	18.0601									EP2526	1.53392	1.56307	1.54226	1.50981	1.646
	TCA (mM) rep 3														FOWT rep 3
Time (h)	0.5	1	1.5	2	4									Time (h)	0.5	1	1.5	2	4
EP2315	2.81549	5.42703	7.17867	8.16596	11.6162									EP2315	1.01144	1.06087	1.00645	1.02034	1.0587
EP2401	3.83463	7.04066	9.55665	10.0131	16.1492									EP2401	1.37756	1.3763	1.33984	1.25115	1.47184
EP2516	7.49715	12.9856	16.3297	17.6142	27.5932									EP2516	2.69329	2.53842	2.28942	2.2009	2.51485
EP2525	6.37185	10.7775	15.0451	17.4443	26.7121									EP2525	2.28903	2.10678	2.10933	2.17968	2.43454
EP2495	6.14892	10.4909	14.8328	15.7245	25.3002									EP2495	2.20894	2.05075	2.07956	1.96479	2.30586
EP2502	4.06818	7.83686	10.6395	12.5822	17.3276									EP2502	1.46146	1.53195	1.49166	1.57215	1.57924
EP2528	5.94721	11.5312	14.9496	15.8944	23.1133									EP2528	2.13648	2.25412	2.09593	1.98601	2.10655
EP2526	4.12126	7.35914	9.97068	9.76897	17.3169									EP2526	1.48053	1.43856	1.39789	1.22064	1.57827

[truncated: 2 more sheets: Supplementary Figure 5, Supplementary Figure 7]
